# Supplementary material for: Annexin A2 regulates Mycoplasma bovis adhesion and invasion to embryo bovine lung cells affecting molecular expression essential to inflammatory response
Source: Front Immunol. 2022 Sep 8;13:974006. doi: 10.3389/fimmu.2022.974006 (PMC9493479; doi:10.3389/fimmu.2022.974006)
Supplement: Supplementary file 1 [file DataSheet_1.zip › supplementary tables/supplementary tables.xlsx]

## Sheet: Table S1
	Table S1 Primers used for PCR, qRT-PCR and Splicing assay
	Primer Names	Forward (5’-3’)	Reverse (5’-3’)
	ANXA2#siRNA-1	GCGGGAUGCUCUGAACAUUTT	AAUGUUCAGAGCAUCCCGCTT
	ANXA2# siRNA-2	GGAAAUGUACAAGACCGAUTT	AUCGGUCUUGUACAUUUCCTT
	ANXA2# siRNA-3	CCGACACAUCUGGCGACUUTT	AAGUCGCCAGAUGUGUCGGTT
	siCtrl	UUCUCCGAACGUGUCACGUTT	ACGUGACACGUUCGGAGAATT
	ANXA2	TTCTGGGGAAGCTCAAAGCG	ACTGACCCGTATGCACTTGG
	MMP13	TGATGGACCCTCTGGTCTGT	TGGCTTTTGCCAGTGTAGGT
	TAP	AAAGGCATCTGTGTGCCGAT	ACGTTCTGACTGGGCATTGA
	MMP9	AGACTCTACACCCAGGACGG	TTGTCCCGATCGTAGTTGGC
	CXCL5	CCTCTGCAGTCCTCTCTTCG	TGGGATGAATTCCCGGTGTG
	LAMA1	AGCCATGTAGAACACCAGGC	ACCAAGTCCAGAACTGTGCG
	TLR4	GACCCTTGCGTACAGGTTGT	AAAGGCTCCCCAGGCTAAAC
	LAMA3	TCTCCCCGAGGAGCTCAAAG	TTGCCCAAATGTCACCTGGATT
	LAMA4	CCGCTCCATGCTGAGCTTTA	GCCCCGGGAGCAACTTAGTA
	IL-6	TGCTTGATCAGAACCACTGC	GCGATCTTTTGCTTCAGGAT
	TLR2	CAGGAGCTGGAGCACTTCAA	CTTACAGAAGCGCTGGGGAA
	TGFB	CTCTCTCGGGCAGACGTGC	CTATTTCCTCTCTGCGGGTCAG
	MMP7	ATGGAGCGAAGCAATCCCAC	CATCAGTCCAGCGTTCATCCT
	CCNB2	ACATGGCCAAAAACGTCGTG	CAAAGTGCACGAACGACACA
	S100A10	CCGCCAAGGTTTCAACAGAC	GAAGCTCTGGAAGCCCACTT
	CD44	TGACGATGAGATGAGCAGCG	CTGAGACCAGGGCCGTCTT
	KRT5	AGCAGCTCCAGCGTCAAAT	AATGTGGGTCTGCGATAGGC
	CD70	CTCCCTTTGACGGACATCCC	TGCAGACGAGGTAGCATGTG
	UBE2C	CTGGCACAGTATATGAAGACCTGA	TTGGCTGGAGACCTGCTTTG
	IL-8	GAAGAGAGCTGAGAAGCAAGATCC	ACCCACACAGAACATGAGGC
	β-actin	AGCAAGCAGGAGTACGATGAG	ATCCAACCGACTGCTGTCA
	CD44 V3	ACGGGTTTTTACCCACCTA	GAGTCTTCTTTTGGTGTGTG
	CD44 V7	AAGGAAGGATGGACACCAGC	GGGGTGAGGGTTGTGTATTC

## Sheet: Table S2
Table S2 Differentially expressed genes in M. bovis infected EBL cells
gene_id	siANXA2_1	siANXA2_2	siANXA2_3	siCtrl_1	siCtrl_2	siCtrl_3	siANXA2	siCtrl	log2FoldChange	pvalue	padj	gene_name	gene_chr	gene_start	gene_end	gene_strand	gene_length	gene_biotype	gene_description	tf_family
ENSBTAG00000009615	6916.95	7234.22	7029.39	26858.7	26158	27660.5	7060.18	26892.4	-1.92941	0	0	ANXA2	10	49800140	49844615	+	1382	protein_coding	Bos taurus annexin A2 (ANXA2), mRNA. [Source:RefSeq mRNA;Acc:NM_174716]	-
ENSBTAG00000016168	47543.7	49002	46254.6	91802.2	91444.1	96471.9	47600.1	93239.4	-0.969964	2.07e-104	1.43e-100	APLP2	29	36262912	36325816	+	4512	protein_coding	amyloid beta precursor like protein 2 [Source:VGNC Symbol;Acc:VGNC:26020]	Kunitz_BPTI
ENSBTAG00000012052	1494.37	1665.71	1522.6	411.357	453.202	477.253	1560.89	447.271	1.80398	4.61e-102	2.12e-98	PADI4	2	135262232	135290548	-	2781	protein_coding	peptidyl arginine deiminase 4 [Source:VGNC Symbol;Acc:VGNC:32548]	-
ENSBTAG00000011100	7078.42	7258.4	7110.47	2933.37	3319.32	3209.26	7149.1	3153.98	1.1806	1.84e-99	6.35e-96	CTSC	29	7375472	7417234	+	3362	protein_coding	cathepsin C [Source:VGNC Symbol;Acc:VGNC:27814]	Peptidase_C1
ENSBTAG00000039719	3093.45	3043.23	2937.09	5953.9	5626.62	5993.23	3024.59	5857.92	-0.953502	3.17e-73	8.74e-70	PHGDH	3	23565140	23596466	-	1975	protein_coding	Bos taurus phosphoglycerate dehydrogenase (PHGDH), mRNA. [Source:RefSeq mRNA;Acc:NM_001035017]	2-Hacid_dh_C
ENSBTAG00000008341	1064.75	1072.18	1083.14	2235.04	2224.72	2284.45	1073.36	2248.07	-1.06646	5.95e-66	1.37e-62	ARSB	10	9823217	10003931	-	4243	protein_coding	Bos taurus arylsulfatase B (ARSB), mRNA. [Source:RefSeq mRNA;Acc:NM_001101175]	Sulfatase
ENSBTAG00000009812	5254.26	4502.36	4898.15	2171.38	2368.75	2348.08	4884.92	2296.07	1.08932	1.49e-62	2.93e-59	CXCL5	6	88897012	88899124	+	1482	protein_coding	Bos taurus chemokine (C-X-C motif) ligand 5 (CXCL5), mRNA. [Source:RefSeq mRNA;Acc:NM_174300]	-
ENSBTAG00000015571	6147.75	6081.42	6302.62	3447.56	3632.34	3494.55	6177.26	3524.82	0.809324	5.44e-59	9.36e-56	GCLC	23	6982172	7026855	+	3858	protein_coding	Bos taurus glutamate-cysteine ligase catalytic subunit (GCLC), mRNA. [Source:RefSeq mRNA;Acc:NM_001083674]	GCS
ENSBTAG00000024449	2294.88	2115.14	2483.61	4687.51	4579.07	4428.91	2297.88	4565.16	-0.990423	1.49e-55	2.28e-52	CENPF	16	68929292	68991907	-	10722	protein_coding	centromere protein F [Source:VGNC Symbol;Acc:VGNC:27176]	-
ENSBTAG00000053735	3765.76	3747.6	4180.39	1924.56	2063.41	2073.4	3897.92	2020.46	0.948136	1.19e-51	1.64e-48	PEG10	4	12063954	12076656	+	6506	protein_coding	Bos taurus paternally expressed 10 (PEG10), transcript variant 2, mRNA. [Source:RefSeq mRNA;Acc:NM_001109815]	Retrotrans_gag
ENSBTAG00000015228	1553.08	1558.9	1638.72	685.595	732.613	777.392	1583.57	731.867	1.11425	1.46e-50	1.82e-47	CD74	7	61747923	61755685	-	1565	protein_coding	Bos taurus CD74 molecule (CD74), mRNA. [Source:RefSeq mRNA;Acc:NM_001034735]	-
ENSBTAG00000016525	1164.57	1145.75	1284.35	483.834	507.932	523.918	1198.22	505.228	1.24634	6.61e-50	7.59e-47	ITGA1	20	26108411	26283573	-	4418	protein_coding	integrin subunit alpha 1 [Source:VGNC Symbol;Acc:VGNC:30310]	VWA
ENSBTAG00000012371	8036.5	7965.8	8323.75	5133.15	5053.4	4999.49	8108.68	5062.01	0.679698	3.17e-47	3.36e-44	CPD	19	21464506	21533374	+	4934	protein_coding	carboxypeptidase D [Source:VGNC Symbol;Acc:VGNC:27647]	-
ENSBTAG00000000793	447.233	481.676	445.468	142.996	110.42	96.5111	458.126	116.642	1.97064	1.23e-43	1.21e-40	LAMC2	16	64223528	64289609	+	4017	protein_coding	laminin subunit gamma 2 [Source:VGNC Symbol;Acc:VGNC:30774]	Laminin_EGF
ENSBTAG00000013745	9513.25	11173.3	10035.5	5932.36	5577.65	5715.37	10240.7	5741.79	0.834706	2.72e-43	2.5e-40	ITGA5	5	25662272	25683364	+	4497	protein_coding	Bos taurus integrin subunit alpha 5 (ITGA5), mRNA. [Source:RefSeq mRNA;Acc:NM_001166500]	FG-GAP
ENSBTAG00000032896	945.355	870.645	994.044	1815.85	1815.69	1900.53	936.682	1844.02	-0.976921	4.26e-43	3.66e-40	-	X	113342136	113343149	-	1014	protein_coding	MAGE family member B1 [Source:NCBI gene;Acc:112445147]	MAGE
ENSBTAG00000006882	1040.28	1139.7	1178.24	2362.37	2215.12	2067.03	1119.41	2214.84	-0.984974	1.48e-41	1.2e-38	IQGAP3	3	14259699	14299013	+	5826	protein_coding	Bos taurus IQ motif containing GTPase activating protein 3 (IQGAP3), mRNA. [Source:RefSeq mRNA;Acc:NM_001098880]	-
ENSBTAG00000049589	189.854	192.469	224.236	19.5884	20.1637	20.1507	202.186	19.9676	3.34003	1.09e-40	8.36e-38	SAA3	29	26414390	26418145	-	569	protein_coding	Bos taurus serum amyloid A 3 (SAA3), mRNA. [Source:RefSeq mRNA;Acc:NM_181016]	-
ENSBTAG00000020676	408.088	485.707	436.459	97.9422	131.544	75.2999	443.418	101.595	2.12002	2.4e-40	1.74e-37	MMP9	13	74746976	74754303	+	2356	protein_coding	Bos taurus matrix metallopeptidase 9 (MMP9), mRNA. [Source:RefSeq mRNA;Acc:NM_174744]	PG_binding_1
ENSBTAG00000019262	1935.73	1836.01	2083.19	3477.93	3371.17	3382.13	1951.64	3410.41	-0.805262	5.23e-40	3.6e-37	TOP2A	19	40627306	40653433	-	5434	protein_coding	DNA topoisomerase II alpha [Source:VGNC Symbol;Acc:VGNC:49583]	DNA_gyraseB
ENSBTAG00000008611	1337.79	1478.28	1600.68	678.739	722.051	680.881	1472.25	693.89	1.08479	9.67e-40	6.29e-37	IGFBP4	19	40672669	40684245	+	2306	protein_coding	Bos taurus insulin like growth factor binding protein 4 (IGFBP4), mRNA. [Source:RefSeq mRNA;Acc:NM_174557]	-
ENSBTAG00000021181	830.856	788.015	858.902	1594.5	1572.76	1550.54	825.924	1572.6	-0.929111	1e-39	6.29e-37	BUB1	11	1585412	1618575	+	3731	protein_coding	Bos taurus BUB1 mitotic checkpoint serine/threonine kinase (BUB1), mRNA. [Source:RefSeq mRNA;Acc:NM_001102011]	Pkinase
ENSBTAG00000014889	27061	26524.5	25848.2	38281.7	38828.5	39077.5	26477.9	38729.2	-0.54862	2.79e-39	1.67e-36	DCBLD2	1	43112237	43195312	-	3941	protein_coding	discoidin, CUB and LCCL domain containing 2 [Source:VGNC Symbol;Acc:VGNC:27909]	F5_F8_type_C
ENSBTAG00000010664	871.958	923.045	941.99	1699.3	1643.82	1754.17	912.331	1699.09	-0.897004	4.65e-38	2.67e-35	PRKCQ	13	17008653	17100097	+	3182	protein_coding	Bos taurus protein kinase C theta (PRKCQ), mRNA. [Source:RefSeq mRNA;Acc:NM_001192077]	Pkinase
ENSBTAG00000039688	784.86	895.838	859.903	358.468	372.547	386.045	846.867	372.353	1.18579	2.18e-36	1.2e-33	RFLNA	17	51466603	51469982	-	1628	protein_coding	Bos taurus refilin A (RFLNA), mRNA. [Source:RefSeq mRNA;Acc:NM_001205617]	-
ENSBTAG00000008004	842.599	899.868	836.879	413.316	337.981	349.985	859.782	367.094	1.22738	3.54e-36	1.88e-33	NCF2	16	64606142	64652347	-	4235	protein_coding	neutrophil cytosolic factor 2 [Source:VGNC Symbol;Acc:VGNC:31912]	TPR_1
ENSBTAG00000010069	1435.65	1562.93	1394.47	752.196	562.662	631.034	1464.35	648.631	1.17478	8.39e-36	4.28e-33	EGR1	7	49825961	49830306	+	3655	protein_coding	early growth response 1 [Source:VGNC Symbol;Acc:VGNC:52766]	-
ENSBTAG00000017280	424.725	391.992	446.469	102.839	144.026	123.025	421.062	123.297	1.77118	9.68e-36	4.76e-33	C3	7	17773675	17810616	+	6042	protein_coding	complement C3 [Source:VGNC Symbol;Acc:VGNC:26638]	A2M_comp
ENSBTAG00000008963	671.339	680.192	687.723	1444.65	1344.24	1247.22	679.751	1345.37	-0.985467	2.04e-35	9.7e-33	CIT	17	55569766	55740689	+	6890	protein_coding	citron rho-interacting serine/threonine kinase [Source:VGNC Symbol;Acc:VGNC:27375]	CNH
ENSBTAG00000008389	9243.15	9394.71	9173.64	5571.93	6023.17	6222.32	9270.5	5939.14	0.642534	1.03e-34	4.71e-32	HTRA1	26	42285479	42343309	+	2361	protein_coding	HtrA serine peptidase 1 [Source:VGNC Symbol;Acc:VGNC:30004]	-
ENSBTAG00000008758	679.168	641.899	689.725	1227.22	1298.16	1397.82	670.264	1307.73	-0.963681	9.85e-34	4.38e-31	KIF20A	7	49613257	49621657	+	3013	protein_coding	Bos taurus kinesin family member 20A (KIF20A), mRNA. [Source:RefSeq mRNA;Acc:NM_001046288]	Kinesin
ENSBTAG00000011578	10471.3	10432.6	9371.85	17314.2	15342.6	17022	10091.9	16559.6	-0.714413	4.76e-33	2.05e-30	CD44	15	65649433	65737462	+	3153	protein_coding	Bos taurus CD44 molecule (CD44), mRNA. [Source:RefSeq mRNA;Acc:NM_174013]	Xlink
ENSBTAG00000007003	679.168	743.676	699.735	1349.64	1281.83	1322.52	707.527	1318	-0.897605	7.51e-33	3.13e-30	TYMS	24	35553464	35564144	+	1654	protein_coding	Bos taurus thymidylate synthetase (TYMS), mRNA. [Source:RefSeq mRNA;Acc:NM_001037816]	-
ENSBTAG00000001368	8184.27	8307.41	8821.27	5258.51	5477.79	5689.91	8437.65	5475.41	0.623996	1.15e-32	4.67e-30	LGALS3BP	19	53416674	53427208	+	2914	protein_coding	galectin 3 binding protein [Source:VGNC Symbol;Acc:VGNC:30853]	SRCR
ENSBTAG00000013761	1930.83	2013.37	2075.18	3129.25	3384.61	3545.46	2006.46	3353.11	-0.740685	6.36e-32	2.51e-29	STMN1	2	127152813	127183806	+	2746	protein_coding	stathmin 1 [Source:NCBI gene;Acc:616317]	-
ENSBTAG00000019929	8732.3	8420.27	8725.17	5987.2	5974.2	5783.24	8625.91	5914.88	0.544242	2.03e-31	7.77e-29	ITGAV	2	9644368	9749556	-	3655	protein_coding	integrin subunit alpha V [Source:VGNC Symbol;Acc:VGNC:30323]	FG-GAP
ENSBTAG00000007860	694.826	729.569	825.868	1394.7	1454.66	1391.46	750.088	1413.61	-0.914592	7.86e-31	2.93e-28	ASPM	16	76021939	76082066	-	10541	protein_coding	Bos taurus asp (abnormal spindle) homolog, microcephaly associated (Drosophila) (ASPM), mRNA. [Source:RefSeq mRNA;Acc:NM_001206506]	CH
ENSBTAG00000032515	857.279	820.261	864.909	419.192	435.919	412.559	847.483	422.557	1.00363	3.77e-30	1.36e-27	PLA2R1	2	36271243	36405254	+	6444	protein_coding	Bos taurus phospholipase A2 receptor 1 (PLA2R1), mRNA. [Source:RefSeq mRNA;Acc:NM_175051]	Lectin_C
ENSBTAG00000000642	1433.69	1473.24	1528.61	2599.39	2440.76	2339.6	1478.51	2459.92	-0.734789	3.86e-30	1.36e-27	INTS1	25	41429465	41453280	+	6766	protein_coding	Bos taurus integrator complex subunit 1 (INTS1), mRNA. [Source:RefSeq mRNA;Acc:NM_001191470]	-
ENSBTAG00000008499	786.817	804.138	861.906	1487.74	1428.74	1389.34	817.62	1435.27	-0.812157	1.82e-28	6.27e-26	TROAP	5	30487010	30495995	-	3093	protein_coding	trophinin associated protein [Source:VGNC Symbol;Acc:VGNC:36378]	-
ENSBTAG00000002444	3758.91	3945.11	4520.75	6696.31	6609.84	6552.15	4074.92	6619.43	-0.700015	4.99e-28	1.68e-25	MKI67	26	47507654	47537887	-	11738	protein_coding	marker of proliferation Ki-67 [Source:VGNC Symbol;Acc:VGNC:55960]	FHA
ENSBTAG00000012244	10056.4	10307.7	10301.8	14029.2	14048.3	14553	10222	14210.2	-0.475214	3.15e-27	1.03e-24	TUBA1B	5	30699220	30703581	+	2503	protein_coding	Tubulin alpha-1B chain Detyrosinated tubulin alpha-1B chain [Source:UniProtKB/Swiss-Prot;Acc:P81947]	Tubulin
ENSBTAG00000012738	1441.52	1464.18	1582.66	2437.78	2376.43	2354.45	1496.12	2389.55	-0.67567	3.41e-27	1.09e-24	ZNF827	17	12387472	12579784	+	7253	protein_coding	zinc finger protein 827 [Source:VGNC Symbol;Acc:VGNC:55765]	-
ENSBTAG00000018775	1014.84	1008.7	1089.14	1772.75	1664.94	1750.99	1037.56	1729.56	-0.7371	5.58e-27	1.72e-24	TPX2	13	61285805	61340092	+	3162	protein_coding	Bos taurus TPX2, microtubule nucleation factor (TPX2), mRNA. [Source:RefSeq mRNA;Acc:NM_001098898]	-
ENSBTAG00000016746	590.113	607.638	631.664	1249.74	1046.59	1186.77	609.805	1161.03	-0.928779	5.63e-27	1.72e-24	UBE2C	13	74586517	74593327	+	2768	protein_coding	ubiquitin conjugating enzyme E2 C [Source:VGNC Symbol;Acc:VGNC:36578]	UQ_con
ENSBTAG00000033545	593.049	633.838	612.644	186.09	278.45	258.777	613.177	241.106	1.34701	7.4e-27	2.22e-24	EBD	27	7165176	7180420	+	776	protein_coding	enteric beta-defensin [Source:NCBI gene;Acc:281743]	-
novel.157	612.622	648.953	614.646	299.703	305.335	267.262	625.407	290.767	1.10342	9.11e-27	2.67e-24	-	13	77858715	77867198	+	711	-	-	-
ENSBTAG00000008074	5772.93	5897.01	6129.44	3350.6	4004.89	3758.63	5933.13	3704.71	0.679401	1.79e-26	5.13e-24	C1QTNF6	5	75616456	75629565	-	2711	protein_coding	Bos taurus C1q and TNF related 6 (C1QTNF6), mRNA. [Source:RefSeq mRNA;Acc:NM_001101872]	Collagen
ENSBTAG00000011839	3898.86	3529.94	3681.87	5568.01	6919.97	6262.62	3703.56	6250.2	-0.75498	2.48e-26	6.99e-24	HMGCS1	20	31431008	31456871	+	5151	protein_coding	Bos taurus 3-hydroxy-3-methylglutaryl-CoA synthase 1 (HMGCS1), mRNA. [Source:RefSeq mRNA;Acc:NM_001206578]	-
ENSBTAG00000019663	464.849	518.961	465.489	171.399	216.999	196.204	483.1	194.867	1.30935	2.58e-26	7.12e-24	DECR1	14	73688314	73731818	-	1647	protein_coding	Bos taurus 2,4-dienoyl-CoA reductase 1 (DECR1), mRNA. [Source:RefSeq mRNA;Acc:NM_001075423]	-
ENSBTAG00000019242	655.681	666.084	623.655	1228.19	1084.04	1241.92	648.473	1184.72	-0.868918	6.09e-26	1.64e-23	CHRNB1	19	27116487	27131137	+	4602	protein_coding	Bos taurus cholinergic receptor nicotinic beta 1 subunit (CHRNB1), mRNA. [Source:RefSeq mRNA;Acc:NM_174516]	Neur_chan_memb
ENSBTAG00000021467	3770.66	4081.15	3903.1	2669.9	2582.87	2636.56	3918.3	2629.78	0.575269	1.4e-25	3.7e-23	IGFBP6	5	26878956	26883908	-	1736	protein_coding	insulin like growth factor binding protein 6 [Source:VGNC Symbol;Acc:VGNC:30088]	-
ENSBTAG00000018522	5403.01	5379.06	5247.51	7669.85	7310.76	7683.77	5343.19	7554.8	-0.499601	2.17e-25	5.65e-23	OAZ1	7	21283208	21286244	-	684	protein_coding	ornithine decarboxylase antizyme 1 [Source:VGNC Symbol;Acc:VGNC:55296]	-
ENSBTAG00000024726	590.113	507.876	584.614	1040.15	1004.34	1047.84	560.868	1030.77	-0.877544	5.94e-25	1.52e-22	HJURP	3	113516126	113528914	-	2423	protein_coding	Holliday junction recognition protein [Source:VGNC Symbol;Acc:VGNC:29863]	-
ENSBTAG00000002006	54250.3	54385.1	51918.5	38387.5	33384.3	37077.2	53518	36283	0.560751	7.12e-25	1.78e-22	THBS1	10	35209595	35224867	+	5292	protein_coding	Bos taurus thrombospondin 1 (THBS1), mRNA. [Source:RefSeq mRNA;Acc:NM_174196]	TSP_C
novel.341	3094.42	3241.74	3189.35	4530.8	4542.58	4816.01	3175.17	4629.8	-0.543977	1.32e-24	3.24e-22	-	2	126660980	126664625	-	1287	-	PF01101:HMG14 and HMG17	-
novel.559	1892.67	2278.39	2069.17	1080.3	1262.63	990.565	2080.08	1111.17	0.903605	1.46e-24	3.54e-22	-	4	119580622	119598331	+	17710	-	-	-
ENSBTAG00000033441	753.544	732.592	783.823	1302.63	1234.78	1304.49	756.653	1280.64	-0.758915	1.51e-24	3.59e-22	SHCBP1	18	14881869	14919139	-	2468	protein_coding	Bos taurus SHC binding and spindle associated 1 (SHCBP1), mRNA. [Source:RefSeq mRNA;Acc:NM_001192579]	-
ENSBTAG00000008817	2672.63	2882	2690.83	1799.2	1833.93	1693.72	2748.49	1775.62	0.629841	1.86e-24	4.34e-22	LAMA4	9	38176518	38331079	+	6312	protein_coding	Bos taurus laminin subunit alpha 4 (LAMA4), mRNA. [Source:RefSeq mRNA;Acc:NM_001205965]	Laminin_G_2
ENSBTAG00000024869	2701.02	2646.2	2877.02	1832.5	1764.8	1655.54	2741.41	1750.94	0.646363	1.92e-24	4.4e-22	CX3CL1	18	25383236	25395288	+	3396	protein_coding	C-X3-C motif chemokine ligand 1 [Source:VGNC Symbol;Acc:VGNC:52190]	-
ENSBTAG00000021746	6926.73	7251.35	6875.22	9834.37	9676.63	10419	7017.77	9976.66	-0.50745	2.62e-24	5.92e-22	ANXA5	6	3557585	3590521	+	2156	protein_coding	Bos taurus annexin A5 (ANXA5), mRNA. [Source:RefSeq mRNA;Acc:NM_001040477]	-
ENSBTAG00000015980	11284.6	11914.9	12462.1	17348.5	17716.2	16409	11887.2	17157.9	-0.529547	2.69e-24	5.97e-22	FASN	19	50775674	50796012	+	9860	protein_coding	fatty acid synthase [Source:VGNC Symbol;Acc:VGNC:28871]	Acyl_transf_1
ENSBTAG00000008934	1133.25	1135.67	1179.24	1793.32	1898.26	1780.68	1149.39	1824.09	-0.666585	3.51e-24	7.68e-22	ESPL1	5	26730162	26752001	-	6638	protein_coding	Bos taurus extra spindle pole bodies like 1, separase (ESPL1), mRNA. [Source:RefSeq mRNA;Acc:NM_001045949]	-
ENSBTAG00000003168	5314.93	5678.34	5664.95	7812.85	7714.04	7857.7	5552.74	7794.86	-0.489347	1.08e-23	2.32e-21	HNRNPUL1	18	50440559	50474318	+	3952	protein_coding	Bos taurus heterogeneous nuclear ribonucleoprotein U like 1 (HNRNPUL1), mRNA. [Source:RefSeq mRNA;Acc:NM_001083466]	SPRY
ENSBTAG00000010123	284.781	321.454	256.269	107.736	78.7343	76.3605	287.501	87.6104	1.71249	1.1e-23	2.34e-21	APOE	18	52637233	52640572	+	2033	protein_coding	apolipoprotein E [Source:VGNC Symbol;Acc:VGNC:52178]	-
ENSBTAG00000012443	747.672	829.33	809.851	1559.24	1281.83	1439.18	795.618	1426.75	-0.842584	1.57e-23	3.27e-21	DIAPH3	12	2180988	2743479	+	3546	protein_coding	diaphanous related formin 3 [Source:VGNC Symbol;Acc:VGNC:28062]	FH2
ENSBTAG00000015392	928.719	912.968	892.938	1485.78	1427.78	1575.99	911.542	1496.52	-0.714696	1.67e-23	3.39e-21	TTF2	3	26126025	26179583	-	3727	protein_coding	Bos taurus transcription termination factor 2 (TTF2), mRNA. [Source:RefSeq mRNA;Acc:NM_001080735]	SNF2_N
ENSBTAG00000004221	1169.46	1179	1183.24	683.636	716.29	708.455	1177.23	702.794	0.744254	1.69e-23	3.39e-21	ESM1	20	24108178	24117011	+	2063	protein_coding	Bos taurus endothelial cell specific molecule 1 (ESM1), mRNA. [Source:RefSeq mRNA;Acc:NM_001098101]	-
ENSBTAG00000004679	3264.71	3378.79	3108.27	5138.05	4588.67	4952.82	3250.59	4893.18	-0.589994	1.7e-23	3.39e-21	WARS	21	65238068	65267367	-	2676	protein_coding	tryptophanyl-tRNA synthetase [Source:VGNC Symbol;Acc:VGNC:36863]	-
ENSBTAG00000018643	719.292	755.768	760.799	1309.49	1181.97	1347.97	745.287	1279.81	-0.779665	4.13e-23	8.13e-21	PRC1	21	21676334	21699409	+	2984	protein_coding	Bos taurus protein regulator of cytokinesis 1 (PRC1), mRNA. [Source:RefSeq mRNA;Acc:NM_001076543]	-
ENSBTAG00000015919	871.958	794.061	821.863	379.036	407.114	479.374	829.294	421.841	0.977045	5.88e-23	1.14e-20	PARM1	6	89847732	89973563	+	1369	protein_coding	Bos taurus prostate androgen-regulated mucin-like protein 1 (PARM1), mRNA. [Source:RefSeq mRNA;Acc:NM_001075771]	-
ENSBTAG00000014324	1614.74	1613.31	1614.7	1039.17	975.537	1046.77	1614.25	1020.49	0.661998	9.06e-23	1.73e-20	ANTXR2	6	94579877	94757659	-	3552	protein_coding	Bos taurus ANTXR cell adhesion molecule 2 (ANTXR2), mRNA. [Source:RefSeq mRNA;Acc:NM_001076826]	VWA
ENSBTAG00000013669	811.283	779.953	855.899	1384.9	1301.04	1358.58	815.712	1348.17	-0.724724	9.6e-23	1.81e-20	KIF22	25	26438296	26453320	-	2754	protein_coding	kinesin family member 22 [Source:VGNC Symbol;Acc:VGNC:30596]	Kinesin
ENSBTAG00000043553	897.403	894.83	917.964	443.678	505.051	529.22	903.399	492.65	0.875649	1.08e-22	2.01e-20	GPX3	7	62284773	62292964	+	1587	protein_coding	Bos taurus glutathione peroxidase 3 (GPX3), transcript variant 1, mRNA. [Source:RefSeq mRNA;Acc:NM_174077]	GSHPx
ENSBTAG00000020143	646.874	580.43	772.812	288.929	319.738	303.321	666.705	303.996	1.13283	1.19e-22	2.2e-20	RDH10	14	36628450	36655314	+	1452	protein_coding	retinol dehydrogenase 10 [Source:VGNC Symbol;Acc:VGNC:33841]	adh_short
ENSBTAG00000015086	920.89	933.122	880.926	495.587	502.171	541.947	911.646	513.235	0.829677	1.59e-22	2.88e-20	HSD11B1	16	73564739	73634329	-	1017	protein_coding	hydroxysteroid 11-beta dehydrogenase 1 [Source:VGNC Symbol;Acc:VGNC:29965]	adh_short
ENSBTAG00000000604	734.95	675.153	680.715	319.291	354.304	387.105	696.939	353.567	0.980475	2.79e-22	4.99e-20	GPNMB	4	31876899	31903130	+	2842	protein_coding	Bos taurus glycoprotein nmb (GPNMB), mRNA. [Source:RefSeq mRNA;Acc:NM_001038065]	-
ENSBTAG00000014239	488.336	451.446	514.541	859.932	877.599	870.721	484.774	869.417	-0.84264	4.24e-22	7.48e-20	CCNB1	20	10507979	10517702	-	1518	protein_coding	Bos taurus cyclin B1 (CCNB1), mRNA. [Source:RefSeq mRNA;Acc:NM_001045872]	Cyclin_C
ENSBTAG00000018463	63041.3	61127.6	56470.3	89022.6	81579.3	91652.7	60213.1	87418.2	-0.537841	6.89e-22	1.2e-19	VIM	13	31653816	31661745	+	1849	protein_coding	Bos taurus vimentin (VIM), mRNA. [Source:RefSeq mRNA;Acc:NM_173969]	Filament
ENSBTAG00000012861	495.186	465.553	503.529	927.512	822.869	880.266	488.09	876.883	-0.844977	1.52e-21	2.62e-19	KIF4A	X	80023333	80153340	-	4097	protein_coding	Bos taurus kinesin family member 4A (KIF4A), mRNA. [Source:RefSeq mRNA;Acc:NM_001206105]	Kinesin
ENSBTAG00000033748	503.015	531.053	502.528	251.711	235.243	259.838	512.199	248.931	1.0418	1.7e-21	2.85e-19	IL18RAP	11	7203304	7233720	+	2553	protein_coding	interleukin 18 receptor accessory protein [Source:VGNC Symbol;Acc:VGNC:30128]	TIR
ENSBTAG00000017462	5854.16	6435.12	5356.63	9579.72	8670.37	8882.21	5881.97	9044.1	-0.620709	1.71e-21	2.85e-19	ATF4	5	110946624	110948715	+	1411	protein_coding	Bos taurus activating transcription factor 4 (ATF4), mRNA. [Source:RefSeq mRNA;Acc:NM_001034342]	bZIP_1
ENSBTAG00000015844	5512.62	5263.17	5295.56	3254.62	3664.98	3801.05	5357.12	3573.55	0.58435	1.72e-21	2.85e-19	TFPI2	4	11204075	11208760	-	1701	protein_coding	tissue factor pathway inhibitor 2 [Source:VGNC Symbol;Acc:VGNC:35794]	Kunitz_BPTI
ENSBTAG00000007952	2655.02	2742.94	2754.89	1647.39	1856.98	1859.16	2717.62	1787.84	0.604304	3.23e-21	5.29e-19	MVP	25	26403797	26423373	-	2860	protein_coding	Bos taurus major vault protein (MVP), mRNA. [Source:RefSeq mRNA;Acc:NM_001035317]	-
ENSBTAG00000013825	1301.58	1280.78	1151.21	2071.48	1880.02	1975.83	1244.52	1975.77	-0.666676	3.96e-21	6.42e-19	BCAT1	5	85057073	85174596	+	3225	protein_coding	Bos taurus branched chain amino acid transaminase 1 (BCAT1), mRNA. [Source:RefSeq mRNA;Acc:NM_001083644]	-
ENSBTAG00000048508	183.982	142.084	139.146	37.218	26.8849	32.8774	155.071	32.3268	2.26393	4.12e-21	6.6e-19	INHBA	4	79288772	79302445	+	3822	protein_coding	inhibin subunit beta A [Source:NCBI gene;Acc:281867]	TGFb_propeptide
ENSBTAG00000013573	950.248	1051.02	1130.19	1645.43	1717.75	1872.95	1043.82	1745.38	-0.741471	4.4e-21	6.98e-19	BIRC5	19	53940667	53947960	-	1666	protein_coding	Bos taurus baculoviral IAP repeat containing 5 (BIRC5), mRNA. [Source:RefSeq mRNA;Acc:NM_001001855]	BIR
ENSBTAG00000007840	2309.56	2375.13	2202.31	3250.7	3422.06	3302.59	2295.67	3325.12	-0.53457	5.54e-21	8.67e-19	HMGCR	10	6763962	6784639	+	4593	protein_coding	Bos taurus 3-hydroxy-3-methylglutaryl-CoA reductase (HMGCR), mRNA. [Source:RefSeq mRNA;Acc:NM_001105613]	-
ENSBTAG00000017745	2118.73	1974.07	2022.12	1304.59	1379.77	1351.16	2038.31	1345.17	0.599656	5.96e-21	9.22e-19	IL6ST	20	23191785	23250938	+	4437	protein_coding	interleukin 6 signal transducer [Source:VGNC Symbol;Acc:VGNC:30168]	fn3
ENSBTAG00000000941	2924.14	2825.57	2849.99	1860.9	2020.21	1992.8	2866.57	1957.97	0.550083	7.48e-21	1.15e-18	PLEKHB2	2	1920239	1969794	+	3799	protein_coding	Bos taurus pleckstrin homology domain containing B2 (PLEKHB2), mRNA. [Source:RefSeq mRNA;Acc:NM_001083529]	PH
ENSBTAG00000009383	978.629	977.461	1035.09	1646.41	1489.23	1609.93	997.059	1581.86	-0.665679	9.16e-21	1.39e-18	KIF11	26	14004835	14050631	+	4242	protein_coding	kinesin family member 11 [Source:VGNC Symbol;Acc:VGNC:30580]	Kinesin
ENSBTAG00000001992	1691.07	1637.5	1619.7	2407.42	2379.31	2435.05	1649.42	2407.26	-0.545263	1.16e-20	1.74e-18	CYP51A1	4	9459764	9476713	-	2761	protein_coding	Bos taurus cytochrome P450, family 51, subfamily A, polypeptide 1 (CYP51A1), mRNA. [Source:RefSeq mRNA;Acc:NM_001025319]	p450
ENSBTAG00000015101	1053.98	1140.71	1073.13	1841.31	1606.37	1828.41	1089.27	1758.7	-0.690902	1.27e-20	1.88e-18	HMGB2	8	5735151	5737485	-	1149	protein_coding	Bos taurus high mobility group box 2 (HMGB2), mRNA. [Source:RefSeq mRNA;Acc:NM_001037616]	HMG_box
ENSBTAG00000002703	2941.76	2996.87	2734.87	1903.02	1939.55	2026.73	2891.17	1956.43	0.56371	1.86e-20	2.73e-18	ATP6V1A	1	58434456	58495220	+	4408	protein_coding	Bos taurus ATPase H+ transporting V1 subunit A (ATP6V1A), mRNA. [Source:RefSeq mRNA;Acc:NM_174504]	ATP-synt_ab
ENSBTAG00000014835	32655.9	34891.3	34632.4	24992.9	25374.5	26036.8	34059.9	25468.1	0.419396	2.56e-20	3.72e-18	SPARC	7	62874446	62897221	-	2410	protein_coding	Bos taurus secreted protein acidic and cysteine rich (SPARC), mRNA. [Source:RefSeq mRNA;Acc:NM_174464]	-
ENSBTAG00000052369	2619.79	2617.98	2495.62	4816.8	3707.23	4162.71	2577.8	4228.91	-0.714106	2.96e-20	4.24e-18	-	NKLS02002005.1	77605	79758	-	2154	lncRNA	-	-
ENSBTAG00000012409	134.072	151.154	168.177	36.2386	34.5663	34.9985	151.134	35.2678	2.09905	4.88e-20	6.93e-18	POSTN	12	24218976	24254116	+	3521	protein_coding	periostin [Source:VGNC Symbol;Acc:VGNC:33171]	-
ENSBTAG00000004587	1334.85	1392.63	1246.31	854.056	744.135	802.845	1324.6	800.345	0.727048	5.14e-20	7.23e-18	DUSP6	5	19213683	19217415	-	2109	protein_coding	Bos taurus dual specificity phosphatase 6 (DUSP6), mRNA. [Source:RefSeq mRNA;Acc:NM_001046195]	DSPc
ENSBTAG00000046765	2181.36	2129.25	2257.37	3021.52	3224.26	3237.9	2189.33	3161.23	-0.529884	5.79e-20	8.06e-18	POLR2A	19	27151658	27171770	+	6341	protein_coding	Bos taurus RNA polymerase II subunit A (POLR2A), mRNA. [Source:RefSeq mRNA;Acc:NM_001206313]	-
ENSBTAG00000025434	1392.59	1553.86	1363.43	904.006	729.732	856.934	1436.63	830.224	0.791536	8.56e-20	1.18e-17	ZFP36L1	10	80614620	80620778	-	3684	protein_coding	ZFP36 ring finger protein like 1 [Source:VGNC Symbol;Acc:VGNC:37163]	zf-CCCH
ENSBTAG00000004075	2145.15	2276.37	2236.35	3172.35	3089.84	3183.81	2219.29	3148.66	-0.504638	1.18e-19	1.61e-17	IDI1	13	46325275	46328399	+	1351	protein_coding	Bos taurus isopentenyl-diphosphate delta isomerase 1 (IDI1), mRNA. [Source:RefSeq mRNA;Acc:NM_001075659]	NUDIX
ENSBTAG00000013472	231.935	180.377	250.263	54.8476	78.7343	57.2703	220.858	63.6174	1.79304	1.65e-19	2.23e-17	COL1A2	4	11776554	11812997	+	5238	protein_coding	collagen type I alpha 2 chain [Source:VGNC Symbol;Acc:VGNC:27561]	Collagen
ENSBTAG00000007237	786.817	739.645	790.831	1257.58	1189.66	1245.1	772.431	1230.78	-0.671824	2.03e-19	2.72e-17	BUB1B	10	35786200	35841256	+	3721	protein_coding	Bos taurus BUB1 mitotic checkpoint serine/threonine kinase B (BUB1B), mRNA. [Source:RefSeq mRNA;Acc:NM_001145173]	-
ENSBTAG00000009218	1111.72	1033.89	1188.25	1844.25	1652.46	1784.93	1111.29	1760.55	-0.663574	2.94e-19	3.9e-17	ANLN	4	60772368	60825953	-	3282	protein_coding	anillin actin binding protein [Source:VGNC Symbol;Acc:VGNC:25950]	PH
ENSBTAG00000006001	2718.63	2733.87	2854	1852.09	1957.79	1972.64	2768.83	1927.51	0.522671	4.42e-19	5.81e-17	STAP2	7	19749298	19761854	+	2748	protein_coding	signal transducing adaptor family member 2 [Source:VGNC Symbol;Acc:VGNC:35359]	-
ENSBTAG00000013100	595.985	623.761	651.685	1110.66	965.935	1086.02	623.81	1054.2	-0.756737	5.43e-19	7.06e-17	SPAG5	19	20034503	20053455	-	3736	protein_coding	Bos taurus sperm associated antigen 5 (SPAG5), mRNA. [Source:RefSeq mRNA;Acc:NM_001205549]	-
ENSBTAG00000013960	3607.23	3595.44	3354.52	5424.04	4740.38	5178.72	3519.06	5114.38	-0.539259	7.36e-19	9.48e-17	PSAT1	8	54216465	54245158	+	2646	protein_coding	phosphoserine aminotransferase 1 [Source:VGNC Symbol;Acc:VGNC:55075]	Aminotran_5
ENSBTAG00000010899	7464.98	7675.58	7729.12	5691.42	5618.94	5845.82	7623.23	5718.72	0.414799	9.9e-19	1.26e-16	TIMP2	19	53460671	53514937	+	1577	protein_coding	TIMP metallopeptidase inhibitor 2 [Source:VGNC Symbol;Acc:VGNC:35871]	-
ENSBTAG00000012387	2763.65	2658.29	2370.49	1663.06	1682.22	1780.68	2597.48	1708.66	0.604619	1.24e-18	1.57e-16	PAM	7	101896775	102084454	+	3993	protein_coding	Bos taurus peptidylglycine alpha-amidating monooxygenase (PAM), mRNA. [Source:RefSeq mRNA;Acc:NM_173948]	Cu2_monoox_C
ENSBTAG00000039234	79.2689	79.6076	108.114	4.89711	1.92035	1.06056	88.9967	2.62601	5.06506	1.37e-18	1.71e-16	LIPK	26	10385330	10426417	+	2100	protein_coding	lipase family member K [Source:VGNC Symbol;Acc:VGNC:30907]	Abhydrolase_1
ENSBTAG00000001631	782.903	945.214	929.977	1509.29	1403.77	1439.18	886.031	1450.75	-0.711704	1.62e-18	2.02e-16	KIFC1	23	7570491	7585450	+	2487	protein_coding	Bos taurus kinesin family member C1 (KIFC1), mRNA. [Source:RefSeq mRNA;Acc:NM_001101936]	Kinesin
ENSBTAG00000003474	1873.1	2083.91	1959.06	1316.34	1266.47	1353.28	1972.02	1312.03	0.588104	1.87e-18	2.3e-16	RAB15	10	77076095	77096617	-	3300	protein_coding	Bos taurus RAB15, member RAS oncogene family (RAB15), mRNA. [Source:RefSeq mRNA;Acc:NM_001046538]	Ras
ENSBTAG00000008300	198103	210157	205711	161007	156390	152771	204657	156723	0.384988	1.91e-18	2.33e-16	FN1	2	103361566	103431472	-	9075	protein_coding	Bos taurus fibronectin 1 (FN1), mRNA. [Source:RefSeq mRNA;Acc:NM_001163778]	fn3
ENSBTAG00000021162	1078.45	998.622	1132.19	1672.85	1629.42	1612.05	1069.75	1638.11	-0.614778	2.06e-18	2.49e-16	CKAP2	12	21581305	21607193	-	3176	protein_coding	Bos taurus cytoskeleton associated protein 2 (CKAP2), mRNA. [Source:RefSeq mRNA;Acc:NM_001098032]	-
ENSBTAG00000023938	469.742	479.661	502.528	787.455	820.949	903.599	483.977	837.334	-0.79025	2.36e-18	2.83e-16	CENPA	11	72792306	72798612	-	2571	protein_coding	Bos taurus centromere protein A (CENPA), mRNA. [Source:RefSeq mRNA;Acc:NM_001205380]	Histone
ENSBTAG00000011601	539.224	577.407	502.528	265.423	291.893	282.109	539.72	279.809	0.947679	2.67e-18	3.18e-16	ST3GAL5	11	48977897	49034683	+	2159	protein_coding	ST3 beta-galactoside alpha-2,3-sialyltransferase 5 [Source:VGNC Symbol;Acc:VGNC:35334]	Glyco_transf_29
ENSBTAG00000021673	411.024	400.053	391.411	721.834	664.44	737.09	400.83	707.788	-0.8197	2.74e-18	3.23e-16	NDC80	24	36860566	36894144	+	2379	protein_coding	Bos taurus NDC80, kinetochore complex component (NDC80), mRNA. [Source:RefSeq mRNA;Acc:NM_001206583]	-
ENSBTAG00000004428	2054.14	2136.31	2245.36	2976.46	3156.09	3440.46	2145.27	3191.01	-0.572595	3.6e-18	4.2e-16	H2AFZ	6	24736918	24739414	+	1170	protein_coding	H2A histone family, member Z [Source:NCBI gene;Acc:287016]	Histone
ENSBTAG00000011998	856.3	809.176	905.952	1371.19	1288.55	1366	857.143	1341.92	-0.646432	4.67e-18	5.41e-16	DUT	10	62059579	62071091	-	898	protein_coding	deoxyuridine triphosphatase [Source:NCBI gene;Acc:507945]	-
ENSBTAG00000003436	2405.47	2540.39	2514.64	1782.55	1424.9	1465.7	2486.83	1557.71	0.674627	5.39e-18	6.19e-16	RHBDF2	19	55249957	55274837	+	3801	protein_coding	rhomboid 5 homolog 2 [Source:VGNC Symbol;Acc:VGNC:33934]	Rhomboid
ENSBTAG00000008125	1226.22	1313.02	1320.39	841.323	844.953	782.695	1286.54	822.99	0.643824	7.05e-18	8.03e-16	KCNAB2	16	47231521	47298388	-	2144	protein_coding	potassium voltage-gated channel subfamily A regulatory beta subunit 2 [Source:VGNC Symbol;Acc:VGNC:30428]	Aldo_ket_red
ENSBTAG00000013081	1695.96	1790.67	1697.78	2802.13	2371.63	2662.01	1728.14	2611.92	-0.595763	9.14e-18	1.03e-15	PSPH	25	27697184	27719287	-	1337	protein_coding	Bos taurus phosphoserine phosphatase (PSPH), mRNA. [Source:RefSeq mRNA;Acc:NM_001046355]	Hydrolase
ENSBTAG00000044157	444.297	541.13	506.532	248.773	262.127	215.294	497.32	242.065	1.03668	9.52e-18	1.07e-15	-	18	62118907	62122389	+	2385	protein_coding	-	-
ENSBTAG00000008098	915.018	962.345	970.019	613.118	563.622	565.279	949.127	580.673	0.708533	1.09e-17	1.22e-15	DCLK2	17	7567228	7755085	-	2643	protein_coding	doublecortin like kinase 2 [Source:VGNC Symbol;Acc:VGNC:27915]	Pkinase
ENSBTAG00000004552	2304.67	2350.94	2345.46	1548.47	1699.51	1624.78	2333.69	1624.25	0.522721	1.67e-17	1.84e-15	PBXIP1	3	15627232	15643667	+	3567	protein_coding	PBX homeobox interacting protein 1 [Source:VGNC Symbol;Acc:VGNC:32611]	-
ENSBTAG00000007554	1337.79	1421.85	1482.56	863.85	962.094	894.054	1414.07	906.666	0.64081	1.69e-17	1.85e-15	IFI6	2	125662055	125665793	+	857	protein_coding	interferon alpha inducible protein 6 [Source:VGNC Symbol;Acc:VGNC:30047]	-
ENSBTAG00000014453	355.242	324.477	417.439	683.636	650.998	689.365	365.719	674.666	-0.883184	3.04e-17	3.29e-15	PLK1	25	21334598	21345432	+	2465	protein_coding	polo like kinase 1 [Source:VGNC Symbol;Acc:VGNC:33033]	Pkinase
ENSBTAG00000020043	1098.02	1064.12	1074.13	1668.93	1639.02	1525.09	1078.76	1611.01	-0.578963	3.19e-17	3.43e-15	ARHGAP17	25	22572555	22676579	-	7493	protein_coding	Rho GTPase activating protein 17 [Source:VGNC Symbol;Acc:VGNC:26077]	RhoGAP
ENSBTAG00000008436	741.801	715.461	778.818	1194.89	1159.89	1126.32	745.36	1160.37	-0.638797	4.87e-17	5.2e-15	CDC25B	13	51395118	51404718	-	3092	protein_coding	Bos taurus cell division cycle 25B (CDC25B), mRNA. [Source:RefSeq mRNA;Acc:NM_001191415]	Rhodanese
ENSBTAG00000020884	992.329	944.207	1072.13	536.723	632.755	620.429	1002.89	596.635	0.749518	5.21e-17	5.52e-15	CASP4	15	3250231	3269687	+	2013	protein_coding	Bos taurus caspase 4, apoptosis-related cysteine peptidase (CASP4), mRNA. [Source:RefSeq mRNA;Acc:NM_176638]	Peptidase_C14
ENSBTAG00000019785	1486.54	1582.08	1797.89	2509.28	2605.91	2344.9	1622.17	2486.7	-0.616711	8.92e-17	9.38e-15	CIC	18	50982245	51009752	-	9210	protein_coding	capicua transcriptional repressor [Source:VGNC Symbol;Acc:VGNC:27363]	HMG_box
ENSBTAG00000003806	397.323	407.107	433.455	206.658	216.999	197.264	412.629	206.974	0.994353	9.57e-17	9.99e-15	ECM1	3	20183480	20191176	-	4219	protein_coding	extracellular matrix protein 1 [Source:VGNC Symbol;Acc:VGNC:28311]	-
ENSBTAG00000008103	4906.84	4941.72	4845.09	3712.01	3544	3737.42	4897.88	3664.48	0.418708	9.84e-17	1.02e-14	ALDH1A1	8	49053228	49106706	-	2055	protein_coding	Bos taurus aldehyde dehydrogenase 1 family member A1 (ALDH1A1), mRNA. [Source:RefSeq mRNA;Acc:NM_174239]	Aldedh
ENSBTAG00000009998	1408.25	1593.16	1568.65	1003.91	876.639	1012.84	1523.35	964.461	0.65992	1.04e-16	1.06e-14	GALNT16	10	81046037	81147943	+	3788	protein_coding	Bos taurus polypeptide N-acetylgalactosaminyltransferase 16 (GALNT16), mRNA. [Source:RefSeq mRNA;Acc:NM_001101127]	Glycos_transf_2
ENSBTAG00000000042	1114.66	1117.53	998.049	1767.86	1610.21	1581.3	1076.75	1653.12	-0.618685	1.04e-16	1.06e-14	PYCR1	19	50957969	50962684	+	2414	protein_coding	Bos taurus pyrroline-5-carboxylate reductase 1 (PYCR1), mRNA. [Source:RefSeq mRNA;Acc:NM_001014957]	F420_oxidored
ENSBTAG00000019810	7252.62	7487.15	7234.6	10448.5	9365.54	9849.44	7324.79	9887.81	-0.432859	1.08e-16	1.1e-14	AARS	18	1791809	1813085	+	3449	protein_coding	Bos taurus alanyl-tRNA synthetase (AARS), mRNA. [Source:RefSeq mRNA;Acc:NM_001101075]	-
novel.349	2380.02	2434.58	2342.46	1770.79	1615.97	1590.84	2385.69	1659.2	0.523629	1.26e-16	1.27e-14	-	20	25972007	25976136	+	1929	-	-	-
ENSBTAG00000009819	503.994	514.93	575.605	945.142	818.068	989.504	531.51	917.571	-0.78713	1.33e-16	1.33e-14	CDC20	3	102655232	102659704	-	2363	protein_coding	cell division cycle 20 [Source:VGNC Symbol;Acc:VGNC:27060]	WD40
ENSBTAG00000006404	647.852	669.107	679.714	1107.73	992.82	1054.2	665.558	1051.58	-0.659883	1.97e-16	1.96e-14	CENPT	18	35338638	35344538	-	2069	protein_coding	Bos taurus centromere protein T (CENPT), mRNA. [Source:RefSeq mRNA;Acc:NM_001101969]	-
ENSBTAG00000011044	836.728	826.307	935.983	1351.6	1492.11	1283.28	866.339	1375.66	-0.667716	2.37e-16	2.33e-14	TACC3	6	116825809	116835029	-	3062	protein_coding	Bos taurus transforming acidic coiled-coil containing protein 3 (TACC3), mRNA. [Source:RefSeq mRNA;Acc:NM_001100305]	-
ENSBTAG00000020751	817.155	767.861	816.858	1233.09	1185.81	1231.31	800.625	1216.74	-0.60356	2.61e-16	2.55e-14	HSF1	14	613328	634349	-	3416	protein_coding	heat shock transcription factor 1 [Source:VGNC Symbol;Acc:VGNC:29981]	Vert_HS_TF
ENSBTAG00000012164	247.593	220.684	226.238	66.6007	80.6546	104.996	231.505	84.0836	1.46575	2.7e-16	2.62e-14	CP	1	118901381	119012034	+	6433	protein_coding	Bos taurus ceruloplasmin (CP), mRNA. [Source:RefSeq mRNA;Acc:NM_001256556]	-
ENSBTAG00000007783	1577.55	1706.02	1811.9	2620.93	2339.94	2694.89	1698.49	2551.92	-0.587132	3.09e-16	2.97e-14	MYBL2	13	72231694	72258247	+	2721	protein_coding	Bos taurus MYB proto-oncogene like 2 (MYBL2), mRNA. [Source:RefSeq mRNA;Acc:NM_001075448]	Myb_DNA-binding
ENSBTAG00000015147	3835.25	3874.57	3655.84	4979.38	5019.79	5201	3788.55	5066.72	-0.41928	3.53e-16	3.38e-14	S100A10	3	18762472	18773422	+	620	protein_coding	Bos taurus S100 calcium binding protein A10 (S100A10), mRNA. [Source:RefSeq mRNA;Acc:NM_174650]	-
novel.359	944.377	938.161	973.022	1388.82	1609.25	1406.3	951.853	1468.13	-0.625598	3.65e-16	3.47e-14	-	20	21147766	21383054	-	32102	-	-	-
ENSBTAG00000000283	1412.16	1364.41	1415.49	765.908	948.652	916.325	1397.35	876.962	0.672356	3.97e-16	3.75e-14	CSF1	3	33488957	33509479	-	4430	protein_coding	colony stimulating factor 1 [Source:VGNC Symbol;Acc:VGNC:27753]	-
ENSBTAG00000001173	1092.15	1264.65	1188.25	761.99	766.219	728.606	1181.68	752.272	0.650938	4.49e-16	4.21e-14	PLXNA2	16	75116092	75349323	+	6439	protein_coding	Bos taurus plexin A2 (PLXNA2), mRNA. [Source:RefSeq mRNA;Acc:NM_001206657]	Sema
ENSBTAG00000012519	2906.53	3129.89	3156.32	2234.06	2078.78	1833.71	3064.24	2048.85	0.580115	4.8e-16	4.47e-14	XDH	11	14164544	14269931	-	6682	protein_coding	Bos taurus xanthine dehydrogenase (XDH), mRNA. [Source:RefSeq mRNA;Acc:NM_173972]	Fer2
ENSBTAG00000001950	703.634	691.276	699.735	1108.71	1027.39	1095.56	698.215	1077.22	-0.625279	5.85e-16	5.41e-14	RDH11	10	79556432	79566949	-	1106	protein_coding	retinol dehydrogenase 11 [Source:VGNC Symbol;Acc:VGNC:55139]	adh_short
ENSBTAG00000007986	1527.64	1707.03	1764.85	2778.62	2460.93	2366.11	1666.51	2535.22	-0.605657	5.89e-16	5.41e-14	NSD2	6	116642228	116685495	-	6206	protein_coding	nuclear receptor binding SET domain protein 2 [Source:VGNC Symbol;Acc:VGNC:32272]	SET
ENSBTAG00000007071	4552.58	4870.17	4706.95	3586.64	3202.18	3439.4	4709.9	3409.41	0.466242	6.46e-16	5.89e-14	RAI14	20	39314838	39473962	-	3555	protein_coding	retinoic acid induced 14 [Source:VGNC Symbol;Acc:VGNC:33696]	Ank
ENSBTAG00000000446	4799.2	5429.44	5196.46	7280.04	7035.19	6814.11	5141.7	7043.12	-0.454122	8.59e-16	7.79e-14	ATP11A	12	86288141	86389324	+	4945	protein_coding	ATPase phospholipid transporting 11A [Source:VGNC Symbol;Acc:VGNC:26274]	E1-E2_ATPase
ENSBTAG00000013303	1578.53	1590.14	1599.68	2122.41	2340.9	2324.75	1589.45	2262.69	-0.50941	8.76e-16	7.89e-14	ACSS2	13	64186743	64233568	+	2972	protein_coding	Bos taurus acyl-CoA synthetase short chain family member 2 (ACSS2), mRNA. [Source:RefSeq mRNA;Acc:NM_001105339]	AMP-binding
ENSBTAG00000010992	14913.3	15262.5	14274	10659	11414.5	11565.4	14816.6	11213	0.402092	1.07e-15	9.61e-14	CTSH	21	25201460	25222224	-	1440	protein_coding	Bos taurus cathepsin H (CTSH), mRNA. [Source:RefSeq mRNA;Acc:NM_001034385]	Peptidase_C1
ENSBTAG00000038477	2037.5	1997.24	1962.06	1399.59	1456.58	1404.18	1998.94	1420.12	0.493092	1.22e-15	1.08e-13	GGCX	11	49449754	49463257	+	4063	protein_coding	gamma-glutamyl carboxylase [Source:VGNC Symbol;Acc:VGNC:29339]	VKG_Carbox
ENSBTAG00000052600	1073.56	1114.51	1164.22	692.451	748.936	739.212	1117.43	726.866	0.620441	1.56e-15	1.38e-13	-	11	105574625	105598428	+	2843	protein_coding	-	-
ENSBTAG00000021601	1070.62	1111.48	939.988	1793.32	1532.44	1586.6	1040.7	1637.45	-0.653965	1.74e-15	1.53e-13	PARD6B	13	78706958	78721688	+	1505	protein_coding	Bos taurus par-6 family cell polarity regulator beta (PARD6B), mRNA. [Source:RefSeq mRNA;Acc:NM_001098104]	PDZ
ENSBTAG00000014773	439.404	353.7	418.44	676.78	701.887	730.727	403.848	703.132	-0.799232	1.81e-15	1.58e-13	HMMR	7	75137017	75170625	+	3507	protein_coding	Bos taurus hyaluronan mediated motility receptor (HMMR), mRNA. [Source:RefSeq mRNA;Acc:NM_001206621]	-
ENSBTAG00000013511	75.3544	74.5692	78.082	10.7736	9.60174	10.6056	76.0019	10.327	2.88081	2.03e-15	1.76e-13	VWA5B1	2	132262279	132314628	-	3624	protein_coding	von Willebrand factor A domain containing 5B1 [Source:VGNC Symbol;Acc:VGNC:56155]	-
ENSBTAG00000019777	216.277	232.777	248.261	430.946	426.317	467.708	232.438	441.657	-0.92571	2.16e-15	1.86e-13	CDCA3	5	103597621	103600970	+	1850	protein_coding	Bos taurus cell division cycle associated 3 (CDCA3), mRNA. [Source:RefSeq mRNA;Acc:NM_001035449]	-
ENSBTAG00000000786	1644.1	1674.78	1617.7	1142.99	1145.49	964.051	1645.53	1084.17	0.600916	2.69e-15	2.3e-13	NQO2	23	50621892	50632743	-	1429	protein_coding	Bos taurus N-ribosyldihydronicotinamide:quinone reductase 2 (NQO2), mRNA. [Source:RefSeq mRNA;Acc:NM_001034323]	Flavodoxin_2
ENSBTAG00000017500	1877.01	1905.54	1842.94	1237.01	1317.36	1372.37	1875.16	1308.91	0.51907	2.81e-15	2.39e-13	KCNK12	11	29914745	29963621	-	1678	protein_coding	Bos taurus potassium two pore domain channel subfamily K member 12 (KCNK12), mRNA. [Source:RefSeq mRNA;Acc:NM_001205890]	Ion_trans_2
ENSBTAG00000017053	1208.61	1148.77	1184.24	780.599	815.188	758.302	1180.54	784.696	0.588815	2.9e-15	2.45e-13	ABCB10	28	1471776	1494454	-	2989	protein_coding	ATP binding cassette subfamily B member 10 [Source:VGNC Symbol;Acc:VGNC:25462]	ABC_tran
ENSBTAG00000011971	800.518	949.245	908.955	506.361	530.976	567.401	886.239	534.913	0.728837	2.93e-15	2.46e-13	NRP2	2	94028625	94145404	+	3529	protein_coding	neuropilin 2 [Source:VGNC Symbol;Acc:VGNC:32267]	CUB
ENSBTAG00000006532	545.096	555.238	549.577	881.479	860.316	848.449	549.97	863.415	-0.650905	2.97e-15	2.48e-13	CDK5RAP2	8	109828789	110013031	-	6405	protein_coding	CDK5 regulatory subunit associated protein 2 [Source:VGNC Symbol;Acc:VGNC:27131]	-
ENSBTAG00000021923	3649.31	3618.62	3746.94	4792.31	4752.86	4954.94	3671.62	4833.37	-0.396485	3.05e-15	2.53e-13	DSG2	24	25603584	25654023	-	4742	protein_coding	desmoglein 2 [Source:VGNC Symbol;Acc:VGNC:28221]	Cadherin
ENSBTAG00000006270	14809.6	14584.3	14966.7	19789.2	18197.2	19904.6	14786.9	19297	-0.384005	3.25e-15	2.68e-13	HSP90AA1	21	66936747	66945064	-	6035	protein_coding	heat shock protein 90 alpha family class A member 1 [Source:VGNC Symbol;Acc:VGNC:53940]	HATPase_c
ENSBTAG00000019269	13229.1	14681.1	13592.3	10631.6	9916.68	10547.3	13834.1	10365.2	0.416514	4.95e-15	4.06e-13	COL6A2	1	145807169	145837649	+	4539	protein_coding	Bos taurus collagen type VI alpha 2 chain (COL6A2), mRNA. [Source:RefSeq mRNA;Acc:NM_001075126]	VWA
ENSBTAG00000012432	1575.59	1555.88	1537.62	2073.44	2226.64	2350.2	1556.36	2216.76	-0.509901	5.47e-15	4.46e-13	FDFT1	8	7591014	7617546	-	2101	protein_coding	Bos taurus farnesyl-diphosphate farnesyltransferase 1 (FDFT1), mRNA. [Source:RefSeq mRNA;Acc:NM_001013004]	-
ENSBTAG00000004613	571.519	645.93	610.642	318.312	334.141	382.863	609.364	345.105	0.821593	6.21e-15	5.03e-13	CSGALNACT1	27	37958250	38233860	+	4182	protein_coding	Bos taurus chondroitin sulfate N-acetylgalactosaminyltransferase 1 (CSGALNACT1), mRNA. [Source:RefSeq mRNA;Acc:NM_001102116]	-
ENSBTAG00000021874	349.37	340.6	408.429	687.554	611.631	626.792	366.133	641.992	-0.810379	6.46e-15	5.2e-13	KIF14	16	79237466	79278728	-	4866	protein_coding	kinesin family member 14 [Source:VGNC Symbol;Acc:VGNC:30583]	Kinesin
ENSBTAG00000012784	1464.03	1314.03	1366.44	2016.63	1898.26	2175.21	1381.5	2030.04	-0.554648	7.09e-15	5.68e-13	RACGAP1	5	29851713	29890966	+	5841	protein_coding	Rac GTPase activating protein 1 [Source:VGNC Symbol;Acc:VGNC:33675]	RhoGAP
ENSBTAG00000008353	3170.76	3500.72	3173.33	2415.25	1906.91	2176.27	3281.6	2166.14	0.599367	7.35e-15	5.85e-13	CDKN1A	23	10582308	10590589	+	2352	protein_coding	Bos taurus cyclin dependent kinase inhibitor 1A (CDKN1A), mRNA. [Source:RefSeq mRNA;Acc:NM_001098958]	-
ENSBTAG00000013577	6325.86	6228.54	5813.11	9587.56	7967.52	8506.77	6122.5	8687.28	-0.504769	9.64e-15	7.63e-13	SLC1A5	18	53864327	53893245	-	3057	protein_coding	Bos taurus solute carrier family 1 member 5 (SLC1A5), mRNA. [Source:RefSeq mRNA;Acc:NM_174601]	SDF
ENSBTAG00000020457	4359.79	4731.11	4681.92	3362.35	3528.64	3381.07	4590.94	3424.02	0.422929	1.11e-14	8.76e-13	TGFB1	18	50484512	50508692	-	2955	protein_coding	transforming growth factor beta 1 [Source:VGNC Symbol;Acc:VGNC:35800]	TGFb_propeptide
ENSBTAG00000005269	335.67	447.415	387.407	725.751	636.595	781.634	390.164	714.66	-0.872941	1.17e-14	9.14e-13	CCNB2	10	51184626	51209368	-	1547	protein_coding	Bos taurus cyclin B2 (CCNB2), mRNA. [Source:RefSeq mRNA;Acc:NM_174264]	Cyclin_C
ENSBTAG00000032340	332.734	334.554	335.352	592.55	564.582	551.492	334.213	569.542	-0.769357	1.26e-14	9.81e-13	KNSTRN	10	36000138	36010049	+	1699	protein_coding	Bos taurus kinetochore localized astrin (SPAG5) binding protein (KNSTRN), mRNA. [Source:RefSeq mRNA;Acc:NM_001038055]	-
ENSBTAG00000011934	1343.66	1415.81	1367.44	2112.61	1927.07	1879.32	1375.63	1973	-0.520626	1.35e-14	1.04e-12	PCK2	10	21036261	21044548	-	2229	protein_coding	Bos taurus phosphoenolpyruvate carboxykinase 2, mitochondrial (PCK2), mRNA. [Source:RefSeq mRNA;Acc:NM_001205594]	-
ENSBTAG00000019289	4886.29	5232.94	4789.03	3852.07	3571.85	3605.91	4969.42	3676.61	0.434616	1.39e-14	1.07e-12	ITGA2	20	25976242	26081369	-	4196	protein_coding	Bos taurus integrin subunit alpha 2 (ITGA2), mRNA. [Source:RefSeq mRNA;Acc:NM_001166499]	VWA
ENSBTAG00000001553	13899.5	13829.6	13706.4	18109.5	16901	18536.5	13811.8	17849	-0.369871	1.42e-14	1.09e-12	HNRNPA1	5	25779619	25785642	-	1989	protein_coding	Bos taurus heterogeneous nuclear ribonucleoprotein A1 (HNRNPA1), mRNA. [Source:RefSeq mRNA;Acc:NM_001045911]	RRM_1
ENSBTAG00000001034	879.787	846.461	855.899	557.291	565.542	544.068	860.716	555.634	0.631143	2.22e-14	1.69e-12	IL18R1	11	7165278	7193294	+	3295	protein_coding	interleukin 18 receptor 1 [Source:VGNC Symbol;Acc:VGNC:30127]	TIR
ENSBTAG00000000778	24399.2	25062.3	23624.8	32145.6	30017.9	33418.3	24362.1	31860.6	-0.387096	2.31e-14	1.75e-12	HSP90AB1	23	17752495	17758156	+	2581	protein_coding	Bos taurus heat shock protein 90 alpha family class B member 1 (HSP90AB1), mRNA. [Source:RefSeq mRNA;Acc:NM_001079637]	HATPase_c
ENSBTAG00000001545	6383.59	5888.95	6402.73	3657.16	4739.42	4124.52	6225.09	4173.7	0.576686	2.36e-14	1.78e-12	SLC34A2	6	45178485	45205946	+	4540	protein_coding	Bos taurus solute carrier family 34 member 2 (SLC34A2), mRNA. [Source:RefSeq mRNA;Acc:NM_174661]	Na_Pi_cotrans
ENSBTAG00000014270	13217.4	14685.1	13933.6	11036.1	10196.1	10026.6	13945.4	10419.6	0.420408	2.49e-14	1.87e-12	UNC5B	28	27352171	27443527	+	6855	protein_coding	unc-5 netrin receptor B [Source:VGNC Symbol;Acc:VGNC:36671]	Death
ENSBTAG00000014150	946.334	1006.68	1024.08	639.562	678.843	623.61	992.364	647.339	0.615649	3.12e-14	2.33e-12	C11H9orf16	11	98789901	98793297	+	609	protein_coding	Bos taurus chromosome 11 C9orf16 homolog (C11H9orf16), mRNA. [Source:RefSeq mRNA;Acc:NM_001195050]	-
ENSBTAG00000006185	362.093	448.423	431.453	696.369	702.847	691.486	413.99	696.901	-0.751959	3.4e-14	2.52e-12	SPC24	7	15587514	15594237	-	1363	protein_coding	SPC24, NDC80 kinetochore complex component [Source:VGNC Symbol;Acc:VGNC:35195]	-
ENSBTAG00000053398	634.151	494.776	665.699	1042.1	968.815	1009.65	598.209	1006.86	-0.750801	3.5e-14	2.57e-12	KNL1	10	36179163	36240615	+	7218	protein_coding	kinetochore scaffold 1 [Source:HGNC Symbol;Acc:HGNC:24054]	-
ENSBTAG00000012994	3322.44	3333.44	3410.58	4694.37	4382.23	4306.94	3355.49	4461.18	-0.411041	3.5e-14	2.57e-12	LOX	7	31754829	31767397	+	2449	protein_coding	lysyl oxidase [Source:VGNC Symbol;Acc:VGNC:30951]	-
ENSBTAG00000004558	292.61	314.4	277.291	133.201	153.628	127.267	294.767	138.032	1.09276	3.57e-14	2.61e-12	C10H15orf48	10	64962587	65019546	-	1585	protein_coding	chromosome 10 C15orf48 homolog [Source:VGNC Symbol;Acc:VGNC:52612]	-
ENSBTAG00000015801	2041.42	2227	2170.28	1499.49	1568.92	1554.78	2146.23	1541.07	0.477806	3.81e-14	2.76e-12	EFNB1	X	81627753	81648094	-	2942	protein_coding	ephrin B1 [Source:VGNC Symbol;Acc:VGNC:28359]	-
ENSBTAG00000015991	4499.73	4569.88	4308.53	6310.41	5651.58	5935.96	4459.38	5965.99	-0.419893	4.37e-14	3.16e-12	CDH1	18	36046665	36119368	+	4457	protein_coding	cadherin 1 [Source:VGNC Symbol;Acc:VGNC:27090]	Cadherin
ENSBTAG00000015280	280.866	241.846	302.318	477.958	506.012	506.949	275.01	496.973	-0.853317	5.15e-14	3.7e-12	KIF2C	3	101248621	101266875	-	2386	protein_coding	kinesin family member 2C [Source:VGNC Symbol;Acc:VGNC:30601]	Kinesin
ENSBTAG00000012088	271.08	269.054	273.287	445.637	493.529	504.827	271.14	481.331	-0.827552	5.99e-14	4.28e-12	FBLN1	5	115888383	115968965	+	4205	protein_coding	fibulin 1 [Source:VGNC Symbol;Acc:VGNC:28881]	EGF_CA
ENSBTAG00000012817	5568.4	5658.19	5294.56	4329.04	4190.2	4056.65	5507.05	4191.96	0.393508	6.23e-14	4.42e-12	JAG1	13	3939809	3984202	-	5861	protein_coding	Bos taurus jagged 1 (JAG1), mRNA. [Source:RefSeq mRNA;Acc:NM_001191178]	EGF
ENSBTAG00000009035	465.827	442.376	593.624	894.212	804.626	897.235	500.609	865.358	-0.789385	7.12e-14	5.03e-12	CENPE	6	21674019	21756964	+	8583	protein_coding	centromere protein E [Source:VGNC Symbol;Acc:VGNC:27175]	Kinesin
ENSBTAG00000014191	6789.73	7139.49	6727.07	5478.88	4952.58	5198.87	6885.43	5210.11	0.402247	8.47e-14	5.95e-12	QSOX1	16	61362225	61403864	+	3230	protein_coding	quiescin sulfhydryl oxidase 1 [Source:VGNC Symbol;Acc:VGNC:33605]	Evr1_Alr
ENSBTAG00000020035	7094.08	7255.38	6499.83	9004.8	9043.88	9381.73	6949.76	9143.47	-0.395712	1e-13	6.99e-12	RCAN1	1	882081	1002223	+	2712	protein_coding	Bos taurus regulator of calcineurin 1 (RCAN1), mRNA. [Source:RefSeq mRNA;Acc:NM_001034679]	-
ENSBTAG00000006523	1067.68	999.63	1121.18	596.468	675.002	740.272	1062.83	670.581	0.665441	1.16e-13	8.09e-12	-	9	95955338	95966127	-	2139	protein_coding	-	-
ENSBTAG00000000974	2773.43	2725.81	2481.61	4038.16	3504.63	3679.09	2660.28	3740.63	-0.491661	1.18e-13	8.15e-12	IARS	8	83837389	83918620	-	4403	protein_coding	Bos taurus isoleucyl-tRNA synthetase (IARS), mRNA. [Source:RefSeq mRNA;Acc:NM_001101069]	-
ENSBTAG00000002178	8236.14	8473.68	8787.23	10760.9	11148.6	10650.2	8499.02	10853.2	-0.352834	1.18e-13	8.15e-12	PPL	25	3948864	3996463	-	5688	protein_coding	periplakin [Source:VGNC Symbol;Acc:VGNC:33208]	-
ENSBTAG00000006916	1115.64	1045.98	1124.18	1550.42	1529.56	1567.51	1095.27	1549.16	-0.499997	1.23e-13	8.44e-12	TAF15	19	14543295	14573019	-	1997	protein_coding	TATA-box binding protein associated factor 15 [Source:VGNC Symbol;Acc:VGNC:54497]	RRM_1
ENSBTAG00000020539	3480.98	3465.45	3644.83	2660.11	2704.81	2686.4	3530.42	2683.77	0.395558	1.27e-13	8.67e-12	CHPF	2	107462147	107472033	-	4235	protein_coding	chondroitin polymerizing factor [Source:VGNC Symbol;Acc:VGNC:27312]	-
ENSBTAG00000006422	7539.36	7625.2	7699.09	9756.02	9394.34	9618.24	7621.21	9589.53	-0.331428	1.5e-13	1.02e-11	TRIM28	18	65769086	65775447	+	2961	protein_coding	Bos taurus tripartite motif containing 28 (TRIM28), mRNA. [Source:RefSeq mRNA;Acc:NM_001206809]	zf-B_box
ENSBTAG00000005129	484.421	433.307	464.488	764.928	732.613	708.455	460.739	735.332	-0.674528	1.53e-13	1.03e-11	CEP55	26	14823940	14845414	+	2709	protein_coding	centrosomal protein 55 [Source:VGNC Symbol;Acc:VGNC:27206]	-
ENSBTAG00000001938	408.088	397.03	429.451	672.863	651.958	659.669	411.523	661.497	-0.684745	1.73e-13	1.16e-11	CKS2	8	88791395	88796446	-	781	protein_coding	CDC28 protein kinase regulatory subunit 2 [Source:VGNC Symbol;Acc:VGNC:27388]	-
ENSBTAG00000007447	5202.39	5177.52	4846.09	3286.94	3857.98	3806.36	5075.33	3650.42	0.475553	2.11e-13	1.41e-11	NUDT4	5	23191702	23208104	+	3456	protein_coding	Bos taurus nudix hydrolase 4 (NUDT4), mRNA. [Source:RefSeq mRNA;Acc:NM_001081618]	NUDIX
ENSBTAG00000013018	1253.62	1243.49	1357.43	885.397	893.922	879.206	1284.85	886.175	0.535791	2.16e-13	1.44e-11	AMPD2	3	33818280	33830235	-	3768	protein_coding	Bos taurus adenosine monophosphate deaminase 2 (AMPD2), mRNA. [Source:RefSeq mRNA;Acc:NM_001143856]	-
ENSBTAG00000002078	2182.34	2094.99	2097.2	3437.77	2845	2902.76	2124.85	3061.84	-0.527121	2.39e-13	1.58e-11	KDM4A	3	102343085	102382969	-	4065	protein_coding	Bos taurus lysine demethylase 4A (KDM4A), mRNA. [Source:RefSeq mRNA;Acc:NM_001206316]	JmjC
ENSBTAG00000020757	6607.7	6342.41	6509.84	8796.19	7976.16	8508.89	6486.65	8427.08	-0.377483	2.73e-13	1.8e-11	PCBP2	5	26540444	26559860	-	2969	protein_coding	poly(rC) binding protein 2 [Source:VGNC Symbol;Acc:VGNC:49069]	KH_1
ENSBTAG00000007718	2091.33	2106.07	1927.02	3146.88	2626.08	3062.9	2041.48	2945.29	-0.528539	2.74e-13	1.8e-11	TGIF1	24	37527297	37535143	+	1525	protein_coding	Bos taurus TGFB induced factor homeobox 1 (TGIF1), mRNA. [Source:RefSeq mRNA;Acc:NM_001128499]	Coprinus_mating
ENSBTAG00000002981	220.191	227.738	223.235	375.118	423.437	429.528	223.721	409.361	-0.871344	2.91e-13	1.9e-11	PIMREG	19	25412105	25416732	-	1843	protein_coding	PICALM interacting mitotic regulator [Source:VGNC Symbol;Acc:VGNC:32902]	-
ENSBTAG00000015607	2766.58	2761.07	2824.97	3620.92	3573.77	3658.94	2784.21	3617.88	-0.377802	3.09e-13	2.01e-11	ERMP1	8	38886868	38948728	+	2933	protein_coding	endoplasmic reticulum metallopeptidase 1 [Source:VGNC Symbol;Acc:VGNC:28592]	-
ENSBTAG00000013301	1328.98	1349.3	1332.4	988.236	899.683	888.751	1336.89	925.557	0.530125	3.15e-13	2.04e-11	GGT7	13	64158906	64183221	-	3048	protein_coding	gamma-glutamyltransferase 7 [Source:VGNC Symbol;Acc:VGNC:29346]	-
ENSBTAG00000004448	2366.32	2323.74	2428.55	3204.67	3073.52	3111.69	2372.87	3129.96	-0.399512	3.4e-13	2.19e-11	CKAP5	15	76674259	76779196	-	6663	protein_coding	Bos taurus cytoskeleton associated protein 5 (CKAP5), mRNA. [Source:RefSeq mRNA;Acc:NM_001191363]	-
ENSBTAG00000047338	1422.93	1575.02	1478.55	977.463	1082.12	1038.29	1492.17	1032.62	0.530915	3.57e-13	2.29e-11	DCBLD1	9	33251298	33325793	-	2742	protein_coding	discoidin, CUB and LCCL domain containing 1 [Source:VGNC Symbol;Acc:VGNC:27908]	F5_F8_type_C
ENSBTAG00000014371	680.147	631.822	676.711	394.707	426.317	416.801	662.893	412.608	0.684141	3.65e-13	2.33e-11	CHPF2	4	113811847	113816294	+	2597	protein_coding	Bos taurus chondroitin polymerizing factor 2 (CHPF2), mRNA. [Source:RefSeq mRNA;Acc:NM_001206923]	-
ENSBTAG00000007455	1147.93	1097.38	1266.33	669.924	767.179	815.572	1170.55	750.892	0.641214	3.8e-13	2.42e-11	DNASE1L1	X	37454318	37462057	-	2264	protein_coding	Bos taurus deoxyribonuclease 1 like 1 (DNASE1L1), mRNA. [Source:RefSeq mRNA;Acc:NM_001038634]	Exo_endo_phos
ENSBTAG00000021069	325.883	312.384	293.308	598.427	474.326	586.491	310.525	553.081	-0.831863	4.34e-13	2.75e-11	PBK	8	10953326	10986286	+	1956	protein_coding	Bos taurus PDZ binding kinase (PBK), mRNA. [Source:RefSeq mRNA;Acc:NM_001102178]	Pkinase
ENSBTAG00000001343	317.076	297.269	313.329	552.394	522.335	496.343	309.225	523.69	-0.760431	4.43e-13	2.79e-11	DEPDC1	3	76768174	76788676	+	2587	protein_coding	DEP domain containing 1 [Source:VGNC Symbol;Acc:VGNC:55165]	-
ENSBTAG00000016420	13598	13579.6	13018.7	9630.65	10663.7	10636.4	13398.8	10310.2	0.378074	4.7e-13	2.94e-11	CTNNB1	22	13798884	13845848	+	4634	protein_coding	Bos taurus catenin beta 1 (CTNNB1), mRNA. [Source:RefSeq mRNA;Acc:NM_001076141]	Arm
ENSBTAG00000027444	4458.63	4826.84	4618.85	3528.86	3635.22	3349.25	4634.78	3504.44	0.403002	4.73e-13	2.95e-11	SVIL	13	34569531	34751826	-	7699	protein_coding	Bos taurus supervillin (SVIL), mRNA. [Source:RefSeq mRNA;Acc:NM_174190]	-
ENSBTAG00000014326	415.917	382.923	386.406	667.966	604.91	651.185	395.082	641.353	-0.698453	5.12e-13	3.18e-11	CDCA8	3	108198136	108213207	-	2204	protein_coding	Bos taurus cell division cycle associated 8 (CDCA8), mRNA. [Source:RefSeq mRNA;Acc:NM_001083652]	-
ENSBTAG00000013792	1935.73	2018.41	1981.08	2601.34	2650.08	2617.47	1978.4	2622.96	-0.406954	5.24e-13	3.23e-11	UBALD2	19	55443082	55449253	-	1847	protein_coding	UBA like domain containing 2 [Source:VGNC Symbol;Acc:VGNC:36570]	-
ENSBTAG00000031500	1689.11	1768.5	1757.85	2404.48	2246.81	2487.02	1738.49	2379.43	-0.452512	5.25e-13	3.23e-11	SHMT2	5	56208141	56213412	-	2101	protein_coding	Bos taurus serine hydroxymethyltransferase 2 (SHMT2), mRNA. [Source:RefSeq mRNA;Acc:NM_001034282]	SHMT
ENSBTAG00000039851	1460.11	1526.65	1504.58	1985.29	2039.41	2074.46	1497.12	2033.05	-0.441398	5.83e-13	3.57e-11	UBAC1	11	103462731	103481943	-	3141	protein_coding	Bos taurus UBA domain containing 1 (UBAC1), mRNA. [Source:RefSeq mRNA;Acc:NM_001076281]	UBA
ENSBTAG00000020607	917.954	1000.64	992.042	1510.27	1311.6	1449.79	970.211	1423.88	-0.553373	5.85e-13	3.57e-11	ABCB6	2	107162129	107169762	-	2868	protein_coding	Bos taurus ATP binding cassette subfamily B member 6 (ABCB6), mRNA. [Source:RefSeq mRNA;Acc:NM_001098156]	ABC_tran
ENSBTAG00000008088	336.648	380.907	373.392	643.48	565.542	603.46	363.649	604.161	-0.732579	7.04e-13	4.27e-11	KIF18B	19	44629534	44650895	-	3054	protein_coding	Bos taurus kinesin family member 18B (KIF18B), mRNA. [Source:RefSeq mRNA;Acc:NM_001192283]	Kinesin
ENSBTAG00000019807	1054.96	1229.38	1264.33	761.99	818.068	691.486	1182.89	757.182	0.642507	7.12e-13	4.3e-11	COL27A1	8	103385113	103537033	+	7875	protein_coding	Bos taurus collagen, type XXVII, alpha 1 (COL27A1), mRNA. [Source:RefSeq mRNA;Acc:NM_001206680]	Collagen
ENSBTAG00000021581	1507.09	1504.48	1462.54	1035.25	1076.35	1090.26	1491.37	1067.29	0.482915	7.19e-13	4.33e-11	FHOD3	24	20336299	20858181	-	5547	protein_coding	Bos taurus formin homology 2 domain containing 3 (FHOD3), mRNA. [Source:RefSeq mRNA;Acc:NM_001191215]	FH2
ENSBTAG00000002435	1309.41	1494.41	1383.45	938.286	940.97	1003.29	1395.75	960.849	0.538966	8.12e-13	4.87e-11	PTPRE	26	47395179	47501339	+	4206	protein_coding	protein tyrosine phosphatase, receptor type E [Source:VGNC Symbol;Acc:VGNC:33549]	Y_phosphatase
ENSBTAG00000009983	1184.14	1106.45	1137.19	1576.87	1594.85	1587.66	1142.59	1586.46	-0.473371	8.39e-13	5.01e-11	KIF23	10	16268432	16328199	+	3562	protein_coding	Bos taurus kinesin family member 23 (KIF23), mRNA. [Source:RefSeq mRNA;Acc:NM_001098038]	Kinesin
ENSBTAG00000010347	7800.65	8066.57	7457.84	10666.9	9598.86	10210	7775.02	10158.6	-0.385754	8.86e-13	5.26e-11	EZR	9	95156270	95201305	-	2992	protein_coding	Bos taurus ezrin (EZR), mRNA. [Source:RefSeq mRNA;Acc:NM_174217]	Band_41
ENSBTAG00000011930	1204.69	1231.4	1241.3	1780.59	1620.77	1721.29	1225.8	1707.55	-0.478108	8.92e-13	5.27e-11	DDX54	17	61176579	61194317	-	2909	protein_coding	DEAD-box helicase 54 [Source:VGNC Symbol;Acc:VGNC:27976]	DEAD
ENSBTAG00000009526	2469.08	2642.17	2476.6	1851.11	1832.97	1944.01	2529.28	1876.03	0.431304	9.1e-13	5.36e-11	TMEM59	3	92177759	92203031	+	1159	protein_coding	Bos taurus transmembrane protein 59 (TMEM59), mRNA. [Source:RefSeq mRNA;Acc:NM_001035076]	-
ENSBTAG00000011405	130.158	161.231	164.172	335.942	300.534	289.533	151.854	308.67	-1.02461	9.85e-13	5.76e-11	CEP72	20	71491866	71529187	-	2212	protein_coding	centrosomal protein 72 [Source:VGNC Symbol;Acc:VGNC:27212]	-
ENSBTAG00000021686	524.545	492.761	495.521	807.043	757.577	764.665	504.276	776.429	-0.622558	9.87e-13	5.76e-11	MELK	8	60775331	60848414	+	2502	protein_coding	Bos taurus maternal embryonic leucine zipper kinase (MELK), mRNA. [Source:RefSeq mRNA;Acc:NM_001111260]	Pkinase
ENSBTAG00000002605	534.331	611.669	604.635	325.168	366.786	355.288	583.545	349.081	0.741101	1.16e-12	6.77e-11	-	19	33033891	33049418	-	2518	protein_coding	tripartite motif containing 16 [Source:NCBI gene;Acc:100848152]	SPRY
ENSBTAG00000007439	4258.99	4681.73	4719.96	3449.52	3508.48	3380.01	4553.56	3446	0.401882	1.18e-12	6.85e-11	TENM4	29	16813276	17402612	+	12415	protein_coding	teneurin transmembrane protein 4 [Source:VGNC Symbol;Acc:VGNC:35744]	-
ENSBTAG00000013624	1513.94	1667.73	1738.83	2160.6	2367.79	2499.74	1640.16	2342.71	-0.514189	1.37e-12	7.88e-11	LMNB2	7	21133347	21154526	+	5454	protein_coding	lamin B2 [Source:VGNC Symbol;Acc:VGNC:30931]	Filament
ENSBTAG00000018405	1572.66	1697.96	1644.73	2457.37	2192.08	2186.88	1638.45	2278.77	-0.476195	1.53e-12	8.77e-11	MARS	5	55960451	55988093	-	3735	protein_coding	methionyl-tRNA synthetase [Source:VGNC Symbol;Acc:VGNC:31250]	-
ENSBTAG00000007384	351.328	403.077	386.406	598.427	668.281	601.339	380.27	622.682	-0.712285	1.66e-12	9.49e-11	CYTH3	25	38133004	38199238	-	2432	protein_coding	cytohesin 3 [Source:NCBI gene;Acc:618488]	Sec7
ENSBTAG00000008147	3717.81	3772.8	3627.81	4790.35	4843.12	4611.32	3706.14	4748.26	-0.357636	1.97e-12	1.12e-10	MICAL1	9	40698480	40710698	+	4680	protein_coding	microtubule associated monooxygenase, calponin and LIM domain containing 1 [Source:VGNC Symbol;Acc:VGNC:31457]	CH
ENSBTAG00000014921	284.781	279.13	285.3	154.749	135.385	136.812	283.07	142.315	0.991657	2.07e-12	1.17e-10	IL6	4	31454749	31459131	+	1115	protein_coding	Bos taurus interleukin 6 (IL6), mRNA. [Source:RefSeq mRNA;Acc:NM_173923]	-
ENSBTAG00000001471	312.183	308.354	317.333	486.773	522.335	564.219	312.623	524.442	-0.745593	2.23e-12	1.26e-10	POC1A	22	48705195	48805972	+	3205	protein_coding	POC1 centriolar protein A [Source:VGNC Symbol;Acc:VGNC:50094]	WD40
ENSBTAG00000006969	10014.3	9709.11	9896.4	12939.1	11868.7	13118.1	9873.27	12642	-0.356524	2.32e-12	1.31e-10	TUBB	23	28298359	28302018	-	1744	protein_coding	tubulin beta class I [Source:NCBI gene;Acc:615087]	Tubulin
ENSBTAG00000020221	1198.82	1303.95	1151.21	856.015	810.387	846.328	1217.99	837.577	0.540324	2.4e-12	1.35e-10	WNT5A	22	45541328	45558117	+	2045	protein_coding	Wnt family member 5A [Source:VGNC Symbol;Acc:VGNC:36960]	wnt
ENSBTAG00000003476	1419.99	1348.29	1315.38	908.903	921.767	1019.2	1361.22	949.957	0.519842	3.4e-12	1.9e-10	FEM1A	7	19353553	19357132	-	3580	protein_coding	Bos taurus fem-1 homolog A (FEM1A), mRNA. [Source:RefSeq mRNA;Acc:NM_001046226]	-
ENSBTAG00000001126	1092.15	1011.72	931.979	1509.29	1374.01	1582.36	1011.95	1488.55	-0.556116	3.49e-12	1.94e-10	BMP2K	6	93534456	93652748	+	9148	protein_coding	Bos taurus BMP2 inducible kinase (BMP2K), mRNA. [Source:RefSeq mRNA;Acc:NM_001304265]	Pkinase
ENSBTAG00000006731	1190.99	1255.58	1225.29	2009.77	1687.99	1662.96	1223.95	1786.91	-0.546263	3.59e-12	1.99e-10	SLC7A5	18	13298147	13327247	-	4762	protein_coding	solute carrier family 7 member 5 [Source:VGNC Symbol;Acc:VGNC:52250]	-
ENSBTAG00000006214	8580.62	9077.28	8385.81	12363.2	10642.6	11584.5	8681.24	11530.1	-0.409415	3.73e-12	2.05e-10	LOXL2	8	70414275	70527527	-	3670	protein_coding	Bos taurus lysyl oxidase like 2 (LOXL2), mRNA. [Source:RefSeq mRNA;Acc:NM_001099053]	SRCR
ENSBTAG00000011644	2106.99	2005.31	2117.22	1558.26	1502.67	1571.75	2076.51	1544.23	0.427537	3.9e-12	2.14e-10	THSD4	10	18399009	18628833	+	6751	protein_coding	thrombospondin type 1 domain containing 4 [Source:HGNC Symbol;Acc:HGNC:25835]	TSP_1
ENSBTAG00000027181	311.204	358.738	369.388	207.637	153.628	162.266	346.443	174.51	0.988485	4.32e-12	2.36e-10	LAMA3	24	32711020	32946065	-	9762	protein_coding	laminin subunit alpha 3 [Source:VGNC Symbol;Acc:VGNC:30770]	Laminin_G_2
ENSBTAG00000018773	358.178	368.815	390.41	229.185	160.349	188.78	372.468	192.771	0.950419	4.4e-12	2.4e-10	RND1	5	30923412	30930391	+	2615	protein_coding	Bos taurus Rho family GTPase 1 (RND1), mRNA. [Source:RefSeq mRNA;Acc:NM_001046016]	Ras
ENSBTAG00000018768	2870.32	2840.68	2810.95	3557.26	3703.39	3982.41	2840.65	3747.69	-0.399475	4.67e-12	2.54e-10	-	1	139406045	139412414	-	1198	protein_coding	Non-histone chromosomal protein HMG-14 [Source:UniProtKB/Swiss-Prot;Acc:P02316]	-
ENSBTAG00000050061	593.049	588.492	665.699	882.459	985.138	920.568	615.747	929.388	-0.594213	6.98e-12	3.77e-10	INCENP	29	40599706	40634288	+	2637	protein_coding	inner centromere protein [Source:HGNC Symbol;Acc:HGNC:6058]	-
ENSBTAG00000002348	434.511	455.476	445.468	795.29	667.321	669.215	445.152	710.609	-0.675217	7.66e-12	4.12e-10	SLC4A4	6	86381836	86809131	+	5025	protein_coding	Bos taurus solute carrier family 4 member 4 (SLC4A4), mRNA. [Source:RefSeq mRNA;Acc:NM_174605]	Band_3_cyto
ENSBTAG00000011451	252.486	240.838	248.261	79.3332	126.743	123.025	247.195	109.7	1.17337	8.51e-12	4.56e-10	RTN1	10	71781858	72109539	-	6283	protein_coding	Bos taurus coiled-coil domain containing 175 (CCDC175), mRNA. [Source:RefSeq mRNA;Acc:NM_001038221]	-
ENSBTAG00000004840	78.2903	64.4922	108.114	13.7119	20.1637	19.0901	83.632	17.6552	2.24495	8.55e-12	4.57e-10	C1S	5	103407687	103419088	-	3121	protein_coding	Bos taurus complement C1s (C1S), mRNA. [Source:RefSeq mRNA;Acc:NM_001076550]	Trypsin
ENSBTAG00000011505	2462.23	2264.28	2191.3	1738.47	1659.18	1704.32	2305.94	1700.66	0.439437	9.65e-12	5.14e-10	RABEP1	19	26149862	26246571	-	5365	protein_coding	Bos taurus rabaptin, RAB GTPase binding effector protein 1 (RABEP1), mRNA. [Source:RefSeq mRNA;Acc:NM_001193161]	-
ENSBTAG00000000917	11666.2	12389.6	11901.5	9868.65	9463.47	9037.05	11985.8	9456.39	0.341842	9.99e-12	5.3e-10	BMP1	8	69478799	69526082	+	3579	protein_coding	bone morphogenetic protein 1 [Source:VGNC Symbol;Acc:VGNC:26514]	Astacin
ENSBTAG00000007981	352.306	438.346	383.403	230.164	202.597	208.931	391.352	213.897	0.871058	1.02e-11	5.39e-10	GRK5	26	39360203	39592150	+	6421	protein_coding	G protein-coupled receptor kinase 5 [Source:VGNC Symbol;Acc:VGNC:29656]	Pkinase
ENSBTAG00000012442	3594.5	3924.96	3751.94	2726.71	2908.37	2946.24	3757.13	2860.44	0.393471	1.17e-11	6.16e-10	CTSB	8	7566095	7586862	+	2017	protein_coding	Bos taurus cathepsin B (CTSB), mRNA. [Source:RefSeq mRNA;Acc:NM_174031]	Peptidase_C1
ENSBTAG00000000641	233.892	223.707	285.3	460.328	426.317	427.406	247.633	438.017	-0.823047	1.18e-11	6.18e-10	SKAP1	19	38060253	38364401	+	1628	protein_coding	src kinase associated phosphoprotein 1 [Source:VGNC Symbol;Acc:VGNC:54484]	PH
ENSBTAG00000006507	351.328	298.277	342.36	142.996	193.955	171.811	330.655	169.587	0.96321	1.52e-11	7.95e-10	ADAMTS3	6	87427184	87706738	-	4996	protein_coding	ADAM metallopeptidase with thrombospondin type 1 motif 3 [Source:VGNC Symbol;Acc:VGNC:25626]	TSP_1
ENSBTAG00000020498	375.793	354.707	396.416	565.126	593.387	664.972	375.639	607.829	-0.693366	1.57e-11	8.14e-10	ACP1	8	112748923	112763330	-	1538	protein_coding	Bos taurus acid phosphatase 1 (ACP1), mRNA. [Source:RefSeq mRNA;Acc:NM_173978]	LMWPc
ENSBTAG00000001795	4874.55	5290.38	4934.18	7669.85	6364.03	6615.78	5033.04	6883.22	-0.451722	1.74e-11	9.01e-10	LONP1	7	18590319	18608816	+	3353	protein_coding	Bos taurus lon peptidase 1, mitochondrial (LONP1), mRNA. [Source:RefSeq mRNA;Acc:NM_001015569]	AAA
ENSBTAG00000012925	815.198	739.645	814.856	1103.81	1156.05	1128.44	789.9	1129.43	-0.515755	1.75e-11	9.01e-10	NCAPH	11	2433855	2467290	+	2637	protein_coding	Bos taurus non-SMC condensin I complex subunit H (NCAPH), mRNA. [Source:RefSeq mRNA;Acc:NM_001034213]	-
ENSBTAG00000019761	1067.68	999.63	1061.11	594.509	740.294	723.303	1042.81	686.035	0.604513	1.76e-11	9.02e-10	MANBA	6	22062326	22189956	+	3842	protein_coding	Bos taurus mannosidase beta (MANBA), mRNA. [Source:RefSeq mRNA;Acc:NM_174387]	-
ENSBTAG00000007606	6107.62	5796.24	6017.32	7478.86	7490.32	7350.75	5973.73	7439.98	-0.316677	1.76e-11	9.02e-10	HNRNPU	16	32404381	32420440	+	3574	protein_coding	Bos taurus heterogeneous nuclear ribonucleoprotein U (HNRNPU), mRNA. [Source:RefSeq mRNA;Acc:NM_001076920]	SPRY
ENSBTAG00000011154	8334.98	8934.19	8364.79	6975.44	6455.25	6711.24	8544.65	6713.98	0.347856	1.88e-11	9.61e-10	SDC1	11	78628994	78653573	+	3986	protein_coding	syndecan 1 [Source:VGNC Symbol;Acc:VGNC:34378]	-
ENSBTAG00000047362	2374.15	2394.27	2279.39	3020.54	2994.78	3311.07	2349.27	3108.8	-0.403773	2e-11	1.02e-09	RCN1	15	62854463	62867520	+	2119	protein_coding	Bos taurus reticulocalbin 1 (RCN1), mRNA. [Source:RefSeq mRNA;Acc:NM_001103221]	-
novel.730	326.862	341.607	333.35	622.912	518.494	517.554	333.94	552.987	-0.728186	2.25e-11	1.14e-09	-	NKLS02002005.1	80104	89735	-	9559	-	-	-
ENSBTAG00000015316	3638.54	3515.84	3370.54	4662.05	4315.02	4836.16	3508.31	4604.41	-0.391971	2.26e-11	1.14e-09	-	20	3205593	3215788	+	831	protein_coding	-	-
ENSBTAG00000048664	2006.19	1943.84	2035.14	1456.4	1498.83	1538.88	1995.05	1498.04	0.413629	2.3e-11	1.16e-09	CDK14	4	7937943	8616503	+	6186	protein_coding	Bos taurus cyclin-dependent kinase 14 (CDK14), mRNA. [Source:RefSeq mRNA;Acc:NM_001206776]	Pkinase
ENSBTAG00000001601	41781.6	44212.5	41058.1	54765.3	50508	54723.9	42350.7	53332.4	-0.332615	2.56e-11	1.29e-09	PKM	10	19137899	19165177	-	3090	protein_coding	pyruvate kinase M1/2 [Source:VGNC Symbol;Acc:VGNC:55132]	PK
ENSBTAG00000030965	3501.53	3351.58	3474.65	4354.51	4282.38	4677.08	3442.59	4437.99	-0.366123	2.82e-11	1.41e-09	MCM7	25	36349409	36356836	+	3315	protein_coding	Bos taurus minichromosome maintenance complex component 7 (MCM7), mRNA. [Source:RefSeq mRNA;Acc:NM_001025345]	MCM
ENSBTAG00000005456	385.58	384.938	380.4	586.674	622.193	583.309	383.639	597.392	-0.639263	2.89e-11	1.44e-09	TTK	9	19702310	19748999	+	3383	protein_coding	TTK protein kinase [Source:VGNC Symbol;Acc:VGNC:36487]	Pkinase
ENSBTAG00000002510	2967.2	3308.25	3051.21	4181.15	3882.94	4352.55	3108.89	4138.88	-0.412694	2.97e-11	1.47e-09	HNRNPUL2	29	41032884	41042489	-	2798	protein_coding	Bos taurus heterogeneous nuclear ribonucleoprotein U like 2 (HNRNPUL2), mRNA. [Source:RefSeq mRNA;Acc:NM_001206245]	SPRY
ENSBTAG00000020661	1660.73	1755.4	1698.78	1280.1	1236.7	1282.22	1704.97	1266.34	0.429184	3.12e-11	1.54e-09	ABCA1	8	94603862	94719841	-	7427	protein_coding	Bos taurus ATP binding cassette subfamily A member 1 (ABCA1), mRNA. [Source:RefSeq mRNA;Acc:NM_001024693]	ABC_tran
ENSBTAG00000038190	764.309	785.999	765.805	1126.33	1068.67	1074.35	772.038	1089.79	-0.497439	3.24e-11	1.59e-09	SMAP1	9	9785197	9974224	+	1694	protein_coding	small ArfGAP 1 [Source:VGNC Symbol;Acc:VGNC:34983]	-
ENSBTAG00000024715	3595.48	4056.97	3876.07	5458.32	4932.41	4914.64	3842.84	5101.79	-0.408993	3.94e-11	1.93e-09	PTPRJ	15	77686573	77861198	+	4241	protein_coding	protein tyrosine phosphatase, receptor type J [Source:HGNC Symbol;Acc:HGNC:9673]	Y_phosphatase
ENSBTAG00000004261	1911.26	1887.41	1859.95	2740.42	2411.96	2454.14	1886.21	2535.51	-0.426867	3.97e-11	1.94e-09	SPON2	6	117253087	117256856	+	2543	protein_coding	spondin 2 [Source:VGNC Symbol;Acc:VGNC:35228]	-
novel.541	1511	1926.71	1800.89	1212.52	1224.22	1062.68	1746.2	1166.48	0.581289	4.01e-11	1.95e-09	-	3	28139898	28180438	-	33352	-	PF00078:Reverse transcriptase (RNA-dependent DNA polymerase)|PF03372:Endonuclease/Exonuclease/phosphatase family|PF02994:L1 transposable element RBD-like domain|PF17490:L1 transposable element dsRBD-like domain|PF17489:L1 transposable element trimerization domain	RVT_1
ENSBTAG00000049058	2555.2	2693.56	2631.76	1753.16	2069.17	1964.16	2626.84	1928.83	0.445561	4.09e-11	1.99e-09	INHBB	2	72108054	72113653	+	3125	protein_coding	Bos taurus inhibin subunit beta B (INHBB), mRNA. [Source:RefSeq mRNA;Acc:NM_176852]	TGFb_propeptide
ENSBTAG00000002939	2956.44	3124.85	3368.54	2276.18	2410.04	2408.54	3149.94	2364.92	0.413542	4.13e-11	2e-09	FURIN	21	21780694	21793171	-	4356	protein_coding	furin, paired basic amino acid cleaving enzyme [Source:VGNC Symbol;Acc:VGNC:29146]	Peptidase_S8
novel.258	164.41	216.654	176.185	75.4155	45.1282	88.0266	185.749	69.5234	1.42261	4.21e-11	2.03e-09	-	18	52631844	52636887	+	1543	-	PF00429:ENV polyprotein (coat polyprotein)|PF00078:Reverse transcriptase (RNA-dependent DNA polymerase)	RVT_1
ENSBTAG00000000160	703.634	710.422	714.751	1033.29	984.178	1004.35	709.602	1007.27	-0.505377	4.41e-11	2.12e-09	-	1	143219189	143242441	-	3155	protein_coding	cystathionine-beta-synthase [Source:NCBI gene;Acc:514525]	PALP
ENSBTAG00000046218	226.063	193.477	218.229	385.892	341.822	419.982	212.59	382.566	-0.84613	4.53e-11	2.17e-09	KLF11	11	87547144	87558851	-	4314	protein_coding	Bos taurus Kruppel like factor 11 (KLF11), mRNA. [Source:RefSeq mRNA;Acc:NM_001190301]	-
ENSBTAG00000002331	383.622	351.684	396.416	619.974	604.91	558.916	377.241	594.6	-0.656913	5.52e-11	2.63e-09	DLGAP5	10	67631639	67677160	-	3023	protein_coding	Bos taurus DLG associated protein 5 (DLGAP5), mRNA. [Source:RefSeq mRNA;Acc:NM_001076822]	-
ENSBTAG00000016598	15469.2	16476.8	16184	20620.7	20112.8	19147.4	16043.3	19960.3	-0.315228	5.53e-11	2.63e-09	DYNC1H1	21	66850740	66911778	+	14466	protein_coding	Bos taurus dynein cytoplasmic 1 heavy chain 1 (DYNC1H1), mRNA. [Source:RefSeq mRNA;Acc:NM_001206138]	Dynein_heavy
ENSBTAG00000004943	499.101	466.561	553.582	756.114	745.095	828.299	506.414	776.502	-0.616011	5.55e-11	2.63e-09	CCNA2	6	3425574	3431686	+	1807	protein_coding	Bos taurus cyclin A2 (CCNA2), mRNA. [Source:RefSeq mRNA;Acc:NM_001075123]	Cyclin_C
ENSBTAG00000006747	6380.66	6535.89	6672.01	5146.86	5361.61	5233.87	6529.52	5247.45	0.315303	5.76e-11	2.72e-09	LTBP3	29	43714477	43735238	-	5774	protein_coding	Bos taurus latent transforming growth factor beta binding protein 3 (LTBP3), mRNA. [Source:RefSeq mRNA;Acc:NM_001192738]	EGF_CA
ENSBTAG00000023907	22751.2	23927.6	23706.9	18604.1	19786.3	18374.2	23461.9	18921.6	0.310229	5.78e-11	2.72e-09	COL18A1	1	145202138	145296595	+	5050	protein_coding	Bos taurus collagen type XVIII alpha 1 chain (COL18A1), mRNA. [Source:RefSeq mRNA;Acc:NM_001083388]	Collagen
ENSBTAG00000008579	2306.63	2398.31	2623.76	3136.11	3400.94	3215.62	2442.9	3250.89	-0.41241	6.85e-11	3.21e-09	RCC2	2	135211439	135237283	+	3793	protein_coding	Bos taurus regulator of chromosome condensation 2 (RCC2), mRNA. [Source:RefSeq mRNA;Acc:NM_001101911]	-
ENSBTAG00000009786	4833.45	4414.7	4402.63	3252.66	3665.94	3433.04	4550.26	3450.55	0.399103	7.33e-11	3.42e-09	SCIN	4	20624426	20703669	+	4026	protein_coding	Bos taurus scinderin (SCIN), mRNA. [Source:RefSeq mRNA;Acc:NM_174177]	-
ENSBTAG00000014265	4661.21	5025.36	4966.22	6132.16	6285.3	6031.42	4884.26	6149.62	-0.332504	8.01e-11	3.73e-09	SREBF2	5	112832407	112890177	+	5194	protein_coding	Bos taurus sterol regulatory element binding transcription factor 2 (SREBF2), mRNA. [Source:RefSeq mRNA;Acc:NM_001205600]	HLH
ENSBTAG00000011969	6477.54	6298.07	6643.98	7967.6	7908.95	8525.86	6473.2	8134.13	-0.32936	8.03e-11	3.73e-09	HSPB1	25	34345339	34347009	+	855	protein_coding	Bos taurus heat shock protein family B (small) member 1 (HSPB1), mRNA. [Source:RefSeq mRNA;Acc:NM_001025569]	-
ENSBTAG00000003923	147.773	175.338	150.158	61.7036	61.4511	72.1182	157.756	65.091	1.2791	8.35e-11	3.86e-09	GPBAR1	2	106290033	106293245	+	1365	protein_coding	Bos taurus G protein-coupled bile acid receptor 1 (GPBAR1), mRNA. [Source:RefSeq mRNA;Acc:NM_175049]	7tm_1
ENSBTAG00000008596	4692.52	4602.13	4425.65	3626.8	3708.19	3471.22	4573.43	3602.07	0.344254	9.2e-11	4.24e-09	PRICKLE1	5	38058247	38171657	+	5271	protein_coding	Bos taurus prickle planar cell polarity protein 1 (PRICKLE1), mRNA. [Source:RefSeq mRNA;Acc:NM_001102534]	LIM
ENSBTAG00000003177	342.52	340.6	336.353	578.838	496.41	554.674	339.824	543.307	-0.676544	9.23e-11	4.24e-09	SLC25A33	16	43916567	43946700	-	1482	protein_coding	solute carrier family 25 member 33 [Source:VGNC Symbol;Acc:VGNC:34759]	Mito_carr
ENSBTAG00000018972	4600.53	4447.95	4230.44	6631.66	5523.88	5759.91	4426.31	5971.82	-0.432074	9.66e-11	4.42e-09	GARS	4	65704797	65758270	-	2412	protein_coding	Bos taurus glycyl-tRNA synthetase (GARS), mRNA. [Source:RefSeq mRNA;Acc:NM_001097566]	HGTP_anticodon
ENSBTAG00000009211	1284.94	1269.69	1303.37	1811.93	1663.02	1706.44	1286	1727.13	-0.425502	1.01e-10	4.62e-09	UBE2S	18	62089250	62093134	+	1105	protein_coding	Bos taurus ubiquitin conjugating enzyme E2 S (UBE2S), mRNA. [Source:RefSeq mRNA;Acc:NM_001076472]	UQ_con
ENSBTAG00000003693	1693.03	1786.64	1656.74	2411.34	2159.43	2296.12	1712.13	2288.96	-0.41885	1.12e-10	5.1e-09	SUN2	5	110358967	110377270	-	3928	protein_coding	Bos taurus Sad1 and UNC84 domain containing 2 (SUN2), mRNA. [Source:RefSeq mRNA;Acc:NM_001102319]	-
ENSBTAG00000011112	2610	2833.63	2611.74	3430.91	3627.54	3394.86	2685.12	3484.44	-0.376172	1.15e-10	5.23e-09	KCNK5	23	13060754	13101280	-	3575	protein_coding	Bos taurus potassium two pore domain channel subfamily K member 5 (KCNK5), mRNA. [Source:RefSeq mRNA;Acc:NM_001191144]	Ion_trans_2
ENSBTAG00000012104	442.34	466.561	465.489	311.456	246.765	255.595	458.13	271.272	0.755443	1.28e-10	5.79e-09	FOXA3	18	53384988	53391814	+	2056	protein_coding	forkhead box A3 [Source:VGNC Symbol;Acc:VGNC:29079]	Fork_head
ENSBTAG00000020100	829.877	720.499	919.967	1157.68	1292.39	1221.77	823.448	1223.95	-0.571779	1.3e-10	5.86e-09	-	10	30064006	30087255	-	5458	protein_coding	Rho GTPase activating protein 11A [Source:NCBI gene;Acc:617811]	RhoGAP
ENSBTAG00000017283	2185.28	2305.6	2360.48	1671.87	1785.92	1742.5	2283.79	1733.43	0.397698	1.34e-10	6.04e-09	GTF3C2	11	72308892	72321809	+	3868	protein_coding	general transcription factor IIIC subunit 2 [Source:VGNC Symbol;Acc:VGNC:29703]	-
ENSBTAG00000013009	277.931	310.369	313.329	502.443	465.684	489.98	300.543	486.036	-0.693643	1.35e-10	6.04e-09	AURKA	13	59555286	59570430	+	1942	protein_coding	Bos taurus aurora kinase A (AURKA), mRNA. [Source:RefSeq mRNA;Acc:NM_001038028]	Pkinase
ENSBTAG00000022242	2358.5	2448.69	2515.64	1864.82	1832.97	1930.22	2440.94	1876	0.379986	1.59e-10	7.11e-09	DPP3	29	44521307	44553203	+	2636	protein_coding	Bos taurus dipeptidyl peptidase 3 (DPP3), mRNA. [Source:RefSeq mRNA;Acc:NM_001024513]	-
ENSBTAG00000001870	199.64	232.777	227.239	102.839	120.022	91.2083	219.885	104.69	1.06766	1.65e-10	7.32e-09	CPNE6	10	21062394	21069248	-	2470	protein_coding	copine 6 [Source:VGNC Symbol;Acc:VGNC:27662]	C2
ENSBTAG00000017846	2733.31	2866.88	2856	2039.16	2232.4	2214.45	2818.73	2162	0.382734	1.66e-10	7.34e-09	F11R	3	8464412	8488977	+	2797	protein_coding	Bos taurus F11 receptor (F11R), mRNA. [Source:RefSeq mRNA;Acc:NM_174095]	V-set
ENSBTAG00000005039	2678.51	2709.68	2663.8	2154.73	2062.45	2063.85	2684	2093.68	0.358249	1.77e-10	7.81e-09	ARAF	X	85918875	85943558	+	3777	protein_coding	Bos taurus A-Raf proto-oncogene, serine/threonine kinase (ARAF), mRNA. [Source:RefSeq mRNA;Acc:NM_001014964]	Pkinase_Tyr
ENSBTAG00000024928	2825.3	3104.7	2793.94	2221.33	2172.87	2268.54	2907.98	2220.91	0.388964	1.78e-10	7.85e-09	TNFRSF1B	16	41499543	41534237	-	4159	protein_coding	TNF receptor superfamily member 1B [Source:VGNC Symbol;Acc:VGNC:36165]	-
ENSBTAG00000016486	2030.65	2022.44	2043.15	2576.86	2668.32	2567.62	2032.08	2604.27	-0.358053	1.91e-10	8.38e-09	SORBS2	27	15790398	16001017	-	5992	protein_coding	Bos taurus sorbin and SH3 domain containing 2 (SORBS2), mRNA. [Source:RefSeq mRNA;Acc:NM_001079787]	-
ENSBTAG00000000375	3339.08	3391.89	3436.61	4561.17	4051.93	4626.17	3389.19	4413.09	-0.380632	2.25e-10	9.83e-09	SSRP1	15	80527398	80537458	-	2839	protein_coding	Bos taurus structure specific recognition protein 1 (SSRP1), mRNA. [Source:RefSeq mRNA;Acc:NM_001101041]	HMG_box
ENSBTAG00000030587	3831.33	4118.43	4047.25	4863.81	5119.65	5210.54	3999.01	5064.67	-0.340793	2.35e-10	1.02e-08	LASP1	19	39454627	39495001	+	3826	protein_coding	Bos taurus LIM and SH3 protein 1 (LASP1), mRNA. [Source:RefSeq mRNA;Acc:NM_001035394]	LIM
novel.690	60.675	56.4307	72.0757	11.7531	17.2831	6.36337	63.0605	11.7999	2.40462	2.38e-10	1.03e-08	-	9	10217561	10246979	-	2269	-	PF00078:Reverse transcriptase (RNA-dependent DNA polymerase)	RVT_1
ENSBTAG00000018103	2734.29	2729.84	2928.08	3421.12	3717.79	3968.62	2797.4	3702.51	-0.404181	2.47e-10	1.07e-08	HMGB1	12	30327227	30333011	+	1862	protein_coding	high mobility group box 1 [Source:VGNC Symbol;Acc:VGNC:53816]	HMG_box
ENSBTAG00000015978	9802.92	9946.92	9704.2	11887.2	11683.4	12140.3	9818.01	11903.6	-0.277845	2.75e-10	1.19e-08	ANXA1	8	49321220	49339587	+	1887	protein_coding	annexin A1 [Source:VGNC Symbol;Acc:VGNC:50196]	-
ENSBTAG00000009432	183.982	241.846	249.262	446.616	376.388	388.166	225.03	403.723	-0.844134	2.94e-10	1.27e-08	PMF1	3	14553830	14575605	-	1096	protein_coding	Bos taurus polyamine modulated factor 1 (PMF1), mRNA. [Source:RefSeq mRNA;Acc:NM_001038212]	-
ENSBTAG00000014140	842.599	828.322	862.907	569.044	597.228	601.339	844.609	589.204	0.519745	3e-10	1.29e-08	ATP1B3	1	127050091	127086255	-	1506	protein_coding	Bos taurus ATPase Na+/K+ transporting subunit beta 3 (ATP1B3), mRNA. [Source:RefSeq mRNA;Acc:NM_001035393]	-
ENSBTAG00000032152	154.623	163.246	178.187	59.7447	84.4953	66.8154	165.352	70.3518	1.23099	3.06e-10	1.31e-08	TMPRSS6	5	75494237	75529894	-	2976	protein_coding	transmembrane serine protease 6 [Source:VGNC Symbol;Acc:VGNC:36144]	Trypsin
ENSBTAG00000011101	541.182	529.038	571.601	818.797	799.825	767.847	547.273	795.489	-0.539935	3.07e-10	1.31e-08	EML6	11	37435497	37719952	+	6656	protein_coding	Bos taurus echinoderm microtubule associated protein like 6 (EML6), mRNA. [Source:RefSeq mRNA;Acc:NM_001192457]	-
ENSBTAG00000013880	5355.06	5440.53	5064.32	6753.11	6416.84	6623.21	5286.63	6597.72	-0.31958	3.13e-10	1.33e-08	WWC1	7	80336697	80493580	+	3279	protein_coding	WW and C2 domain containing 1 [Source:VGNC Symbol;Acc:VGNC:36974]	WW
ENSBTAG00000012297	761.373	761.815	776.816	1334.95	1064.83	1046.77	766.668	1148.85	-0.58393	3.56e-10	1.51e-08	RIPOR3	13	78599932	78674899	-	3616	protein_coding	RIPOR family member 3 [Source:VGNC Symbol;Acc:VGNC:33984]	-
ENSBTAG00000009846	2867.38	2959.59	2746.89	4028.36	3451.83	3880.6	2857.95	3786.93	-0.405897	3.7e-10	1.56e-08	MTHFD1L	9	87978427	88160303	+	3506	protein_coding	Bos taurus methylenetetrahydrofolate dehydrogenase (NADP+ dependent) 1 like (MTHFD1L), mRNA. [Source:RefSeq mRNA;Acc:NM_001076018]	-
ENSBTAG00000007693	1053.98	1060.09	960.009	1521.04	1355.77	1387.21	1024.69	1421.34	-0.472101	3.82e-10	1.61e-08	SLC45A3	16	3410078	3416912	-	2876	protein_coding	solute carrier family 45 member 3 [Source:VGNC Symbol;Acc:VGNC:34882]	MFS_1
ENSBTAG00000019665	4283.46	4472.13	3999.2	3418.18	3110.96	3302.59	4251.6	3277.24	0.375603	4.03e-10	1.69e-08	IL1RN	11	46815591	46837831	+	2738	protein_coding	interleukin 1 receptor antagonist [Source:VGNC Symbol;Acc:VGNC:30136]	-
ENSBTAG00000017075	1347.57	1354.34	1390.46	1050.92	987.059	860.116	1364.12	966.031	0.496838	4.15e-10	1.74e-08	STX1A	25	33543190	33561036	+	2664	protein_coding	Bos taurus syntaxin 1A (STX1A), mRNA. [Source:RefSeq mRNA;Acc:NM_001083798]	SNARE
ENSBTAG00000005574	5264.04	5700.51	5666.95	4104.76	4486.89	4439.51	5543.84	4343.72	0.351957	4.2e-10	1.75e-08	CLU	8	11176838	11194518	+	1952	protein_coding	clusterin [Source:NCBI gene;Acc:280750]	-
ENSBTAG00000009714	209.427	177.354	184.194	390.789	351.424	298.018	190.325	346.744	-0.866215	4.21e-10	1.75e-08	ARHGAP33	18	46487531	46500286	+	3908	protein_coding	Rho GTPase activating protein 33 [Source:VGNC Symbol;Acc:VGNC:26091]	RhoGAP
ENSBTAG00000009841	1379.87	1502.47	1504.58	1925.54	1944.35	1914.31	1462.3	1928.07	-0.399135	4.35e-10	1.81e-08	CNDP2	24	4001720	4015956	-	2627	protein_coding	carnosine dipeptidase 2 [Source:VGNC Symbol;Acc:VGNC:27494]	Peptidase_M20
ENSBTAG00000008185	844.557	893.822	939.988	1280.1	1169.49	1281.16	892.789	1243.58	-0.477923	4.48e-10	1.85e-08	RTN2	18	53087288	53096006	-	2261	protein_coding	Bos taurus reticulon 2 (RTN2), transcript variant B, mRNA. [Source:RefSeq mRNA;Acc:NM_001113260]	-
ENSBTAG00000008863	1067.68	1053.04	927.975	1408.41	1375.93	1419.03	1016.23	1401.12	-0.463127	4.55e-10	1.88e-08	TMEM87A	10	37598861	37637423	-	2687	protein_coding	Bos taurus transmembrane protein 87A (TMEM87A), mRNA. [Source:RefSeq mRNA;Acc:NM_001083515]	-
ENSBTAG00000012059	902.296	943.199	945.994	1238.97	1255.91	1297.07	930.496	1263.98	-0.441765	4.84e-10	1.99e-08	MVD	18	13893902	13900564	-	1789	protein_coding	Bos taurus mevalonate diphosphate decarboxylase (MVD), mRNA. [Source:RefSeq mRNA;Acc:NM_001075424]	GHMP_kinases
ENSBTAG00000017913	1387.7	1435.96	1349.42	1817.81	1784.96	1912.19	1391.02	1838.32	-0.40193	4.92e-10	2.02e-08	BUB3	26	42947094	42959878	+	2284	protein_coding	BUB3, mitotic checkpoint protein [Source:VGNC Symbol;Acc:VGNC:26606]	-
ENSBTAG00000015609	1087.26	1092.34	1005.06	1576.87	1383.61	1436	1061.55	1465.49	-0.465221	5.22e-10	2.13e-08	PREX1	13	76841312	77021815	-	6141	protein_coding	phosphatidylinositol-3,4,5-trisphosphate dependent Rac exchange factor 1 [Source:VGNC Symbol;Acc:VGNC:57017]	RhoGEF
ENSBTAG00000018130	649.809	582.446	600.631	395.686	370.627	427.406	610.962	397.907	0.620008	5.54e-10	2.26e-08	MAP2	2	97414229	97562142	+	10745	protein_coding	Bos taurus microtubule associated protein 2 (MAP2), mRNA. [Source:RefSeq mRNA;Acc:NM_001205807]	Tubulin-binding
ENSBTAG00000002082	1225.24	1096.37	1184.24	1483.82	1721.59	1652.36	1168.62	1619.26	-0.470352	5.59e-10	2.27e-08	MARCKS	9	36554305	36560717	-	3245	protein_coding	myristoylated alanine rich protein kinase C substrate [Source:VGNC Symbol;Acc:VGNC:31244]	-
ENSBTAG00000012927	14105	14861.4	13060.7	19526.7	16846.3	18411.4	14009	18261.4	-0.382425	5.64e-10	2.29e-08	ALDOA	25	26212553	26218476	-	2023	protein_coding	Bos taurus aldolase, fructose-bisphosphate A (ALDOA), mRNA. [Source:RefSeq mRNA;Acc:NM_001101915]	-
ENSBTAG00000011059	230.956	244.869	284.299	433.884	385.99	487.858	253.375	435.911	-0.781809	5.83e-10	2.36e-08	CDKN2C	3	95337691	95342769	-	1671	protein_coding	cyclin dependent kinase inhibitor 2C [Source:VGNC Symbol;Acc:VGNC:27146]	-
ENSBTAG00000002580	660.574	582.446	687.723	921.636	922.727	934.355	643.581	926.239	-0.525015	6.88e-10	2.77e-08	MYH14	18	56416654	56489716	+	6099	protein_coding	myosin heavy chain 14 [Source:VGNC Symbol;Acc:VGNC:31796]	Myosin_tail_1
ENSBTAG00000018783	842.599	968.391	943.992	1239.95	1271.27	1304.49	918.327	1271.9	-0.469982	7.04e-10	2.82e-08	NELFCD	13	57390695	57401557	-	2358	protein_coding	negative elongation factor complex member C/D [Source:VGNC Symbol;Acc:VGNC:32001]	-
ENSBTAG00000015996	6522.56	6795.87	6902.25	5526.88	5456.67	5496.89	6740.23	5493.48	0.295053	7.05e-10	2.82e-08	GPC1	3	119863649	119891441	+	4477	protein_coding	glypican 1 [Source:VGNC Symbol;Acc:VGNC:29523]	-
ENSBTAG00000010658	8474.92	9513.61	8368.79	12759.9	10633.9	11765.9	8785.78	11719.9	-0.415715	7.08e-10	2.82e-08	PFKL	1	144308711	144335975	+	2870	protein_coding	Bos taurus phosphofructokinase, liver type (PFKL), mRNA. [Source:RefSeq mRNA;Acc:NM_001080244]	PFK
novel.83	117.435	96.7384	131.138	24.4855	47.0485	42.4225	115.104	37.9855	1.60059	7.09e-10	2.82e-08	-	11	89393994	89397773	+	2364	-	-	-
ENSBTAG00000000128	152.666	151.154	141.148	50.9299	65.2918	71.0576	148.323	62.4265	1.25085	7.11e-10	2.83e-08	FGF18	20	3226532	3263206	+	2208	protein_coding	fibroblast growth factor 18 [Source:VGNC Symbol;Acc:VGNC:28974]	-
ENSBTAG00000007622	7580.46	7340.02	7165.53	5281.04	5738	6155.5	7362	5724.85	0.36308	7.56e-10	2.99e-08	CTSD	29	49712700	49722179	+	2043	protein_coding	Bos taurus cathepsin D (CTSD), mRNA. [Source:RefSeq mRNA;Acc:NM_001166521]	Asp
ENSBTAG00000008340	1269.28	1334.18	1389.46	958.854	1021.63	942.839	1330.97	974.439	0.449296	7.82e-10	3.09e-08	ATOX1	7	62942179	62957525	-	441	protein_coding	antioxidant 1 copper chaperone [Source:VGNC Symbol;Acc:VGNC:26273]	-
ENSBTAG00000006208	5011.56	5246.04	5017.27	3905.93	4233.41	4054.53	5091.62	4064.62	0.32492	8.24e-10	3.24e-08	ADCY7	18	18655907	18720625	+	7310	protein_coding	Bos taurus adenylate cyclase 7 (ADCY7), mRNA. [Source:RefSeq mRNA;Acc:NM_174230]	Guanylate_cyc
ENSBTAG00000014691	2665.78	2497.06	2553.68	3335.91	3228.1	3201.84	2572.18	3255.28	-0.339789	8.5e-10	3.33e-08	ARFGEF1	14	31303246	31456543	-	9076	protein_coding	Bos taurus ADP ribosylation factor guanine nucleotide exchange factor 1 (ARFGEF1), mRNA. [Source:RefSeq mRNA;Acc:NM_173997]	Sec7
ENSBTAG00000006846	138.965	114.877	157.165	55.827	57.6104	49.8464	137.002	54.428	1.33019	8.51e-10	3.33e-08	LGALS9	19	19368210	19387215	+	1965	protein_coding	galectin 9 [Source:NCBI gene;Acc:510813]	-
ENSBTAG00000008507	4171.89	4386.48	4161.37	3414.26	3433.58	3365.16	4239.92	3404.34	0.316547	8.52e-10	3.33e-08	SPHK1	19	55350377	55354150	-	1534	protein_coding	sphingosine kinase 1 [Source:VGNC Symbol;Acc:VGNC:35210]	-
ENSBTAG00000004594	2409.38	2367.07	2245.36	1666.98	1782.08	1883.56	2340.6	1777.54	0.397454	9.46e-10	3.68e-08	MMP7	15	6143194	6153615	+	1336	protein_coding	matrix metallopeptidase 7 [Source:VGNC Symbol;Acc:VGNC:31529]	PG_binding_1
ENSBTAG00000003696	591.092	575.392	606.637	871.685	848.794	804.966	591.04	841.815	-0.510659	9.92e-10	3.85e-08	BICDL1	17	62392061	62470991	+	1731	protein_coding	BICD family like cargo adaptor 1 [Source:VGNC Symbol;Acc:VGNC:56814]	-
ENSBTAG00000014583	2022.83	2128.24	2126.23	2579.8	2690.41	2813.67	2092.43	2694.62	-0.364723	1.03e-09	3.99e-08	CALM3	18	53736653	53746134	+	2514	protein_coding	Bos taurus calmodulin 3 (CALM3), mRNA. [Source:RefSeq mRNA;Acc:NM_001046249]	-
ENSBTAG00000007386	391.451	399.046	406.427	554.353	616.432	663.912	398.975	611.565	-0.615508	1.03e-09	3.99e-08	NUDCD1	14	55087717	55181181	+	4010	protein_coding	Bos taurus NudC domain containing 1 (NUDCD1), mRNA. [Source:RefSeq mRNA;Acc:NM_001076880]	-
ENSBTAG00000040034	1053	1007.69	925.973	759.052	642.356	645.882	995.556	682.43	0.544557	1.12e-09	4.31e-08	-	8	62476008	62522597	+	5376	protein_coding	-	-
ENSBTAG00000015875	228.999	210.607	239.251	401.563	355.264	378.621	226.286	378.483	-0.741787	1.12e-09	4.31e-08	FOXM1	5	106886687	106900663	+	3485	protein_coding	forkhead box M1 [Source:VGNC Symbol;Acc:VGNC:29094]	Fork_head
ENSBTAG00000046358	8674.56	8789.08	8487.92	10949.9	10183.6	10586.5	8650.52	10573.4	-0.289553	1.2e-09	4.58e-08	PABPC1	14	63625556	63643551	+	3157	protein_coding	Bos taurus poly(A) binding protein cytoplasmic 1 (PABPC1), mRNA. [Source:RefSeq mRNA;Acc:NM_174568]	RRM_1
ENSBTAG00000019940	388.516	410.13	380.4	252.691	223.721	241.808	393.015	239.406	0.715438	1.27e-09	4.84e-08	RASGRF1	21	25239271	25341094	-	5018	protein_coding	Ras protein specific guanine nucleotide releasing factor 1 [Source:VGNC Symbol;Acc:VGNC:33745]	RhoGEF
ENSBTAG00000013468	32648	32785.2	31667.3	40090.7	39974.9	37462.2	32366.8	39175.9	-0.275483	1.32e-09	5.03e-08	AHNAK	29	40815654	40907522	-	19303	protein_coding	AHNAK nucleoprotein [Source:VGNC Symbol;Acc:VGNC:25754]	PDZ
ENSBTAG00000000639	1622.57	1526.65	1537.62	1138.09	1230.94	1142.23	1562.28	1170.42	0.416377	1.35e-09	5.11e-08	APRT	18	14013051	14015824	-	976	protein_coding	adenine phosphoribosyltransferase [Source:VGNC Symbol;Acc:VGNC:26042]	Pribosyltran
ENSBTAG00000010368	896.424	841.422	875.92	564.147	608.75	651.185	871.255	608.027	0.519863	1.36e-09	5.13e-08	TPST2	17	66190152	66244471	-	2253	protein_coding	Bos taurus tyrosylprotein sulfotransferase 2 (TPST2), mRNA. [Source:RefSeq mRNA;Acc:NM_001035429]	-
ENSBTAG00000010721	1599.08	1612.31	1702.79	2103.8	2070.13	2211.27	1638.06	2128.4	-0.377524	1.37e-09	5.17e-08	MCM3	23	24694544	24712140	-	3320	protein_coding	Bos taurus minichromosome maintenance complex component 3 (MCM3), mRNA. [Source:RefSeq mRNA;Acc:NM_001013586]	MCM
ENSBTAG00000026586	404.174	405.092	376.395	669.924	541.538	629.974	395.22	613.812	-0.634627	1.43e-09	5.4e-08	PPP1R14C	9	87305143	87396205	+	2116	protein_coding	Bos taurus protein phosphatase 1 regulatory inhibitor subunit 14C (PPP1R14C), mRNA. [Source:RefSeq mRNA;Acc:NM_001078068]	-
ENSBTAG00000018364	3060.17	2976.72	3198.36	2358.45	2500.29	2407.48	3078.42	2422.07	0.345861	1.51e-09	5.67e-08	TMEM132A	29	37261787	37275691	+	3502	protein_coding	Bos taurus transmembrane protein 132A (TMEM132A), mRNA. [Source:RefSeq mRNA;Acc:NM_001102237]	-
ENSBTAG00000019150	10619.1	10804.5	10366.9	8946.04	7787.01	8470.71	10596.8	8401.25	0.335007	1.54e-09	5.76e-08	PLD3	18	49720027	49730376	+	2914	protein_coding	phospholipase D family member 3 [Source:VGNC Symbol;Acc:VGNC:32997]	-
ENSBTAG00000010153	4474.29	4414.7	4219.43	5574.87	5193.58	5698.4	4369.47	5488.95	-0.328876	1.57e-09	5.86e-08	ANXA3	6	93300736	93373380	+	2107	protein_coding	Bos taurus annexin A3 (ANXA3), mRNA. [Source:RefSeq mRNA;Acc:NM_001035325]	-
ENSBTAG00000004240	1274.17	1235.43	1329.4	1656.2	1662.06	1737.2	1279.67	1685.15	-0.396837	1.59e-09	5.92e-08	TMPO	5	62686936	62712545	+	2657	protein_coding	Bos taurus thymopoietin (TMPO), mRNA. [Source:RefSeq mRNA;Acc:NM_001098005]	-
ENSBTAG00000008650	360.135	406.1	397.418	230.164	250.605	221.657	387.884	234.142	0.726968	1.59e-09	5.92e-08	CAMK1D	13	11673965	12062665	-	1226	protein_coding	calcium/calmodulin dependent protein kinase ID [Source:NCBI gene;Acc:526873]	Pkinase
ENSBTAG00000003661	786.817	876.691	824.867	536.723	599.149	587.551	829.459	574.474	0.529901	1.6e-09	5.92e-08	-	15	17376530	17393726	-	2936	protein_coding	-	-
ENSBTAG00000016991	415.917	425.246	425.447	285.991	245.805	252.414	422.203	261.403	0.691328	1.61e-09	5.92e-08	EFNB2	12	82241704	82289618	-	2717	protein_coding	ephrin B2 [Source:VGNC Symbol;Acc:VGNC:28360]	-
ENSBTAG00000009231	785.839	874.676	878.923	1093.03	1277.03	1217.52	846.479	1195.86	-0.498698	1.61e-09	5.92e-08	NSDHL	X	35133537	35159670	+	2318	protein_coding	Bos taurus NAD(P) dependent steroid dehydrogenase-like (NSDHL), mRNA. [Source:RefSeq mRNA;Acc:NM_001035482]	-
ENSBTAG00000017502	490.293	546.169	452.475	896.171	661.56	815.572	496.312	791.101	-0.672309	1.61e-09	5.92e-08	RIMKLA	3	103775476	103807656	-	1282	protein_coding	ribosomal modification protein rimK like family member A [Source:VGNC Symbol;Acc:VGNC:33970]	-
ENSBTAG00000046307	3376.27	3295.15	3528.71	2574.9	2738.42	2737.31	3400.04	2683.54	0.34151	1.62e-09	5.92e-08	CEBPD	14	19128179	19129773	+	1595	protein_coding	Bos taurus CCAAT enhancer binding protein delta (CEBPD), mRNA. [Source:RefSeq mRNA;Acc:NM_174267]	bZIP_2
ENSBTAG00000003068	2036.53	1963.99	1905	2417.21	2559.82	2721.4	1968.51	2566.15	-0.382112	1.74e-09	6.37e-08	MSMO1	17	517313	534143	+	2054	protein_coding	methylsterol monooxygenase 1 [Source:VGNC Symbol;Acc:VGNC:31701]	-
ENSBTAG00000015794	457.998	394.007	367.386	665.027	581.865	649.064	406.464	631.986	-0.635967	1.76e-09	6.41e-08	NES	3	14159893	14168905	+	5935	protein_coding	Bos taurus nestin (NES), mRNA. [Source:RefSeq mRNA;Acc:NM_001206591]	Filament
ENSBTAG00000002095	601.857	588.492	641.674	872.665	891.041	830.42	610.674	864.709	-0.502263	1.79e-09	6.51e-08	MEN1	29	43041118	43047766	-	3402	protein_coding	menin 1 [Source:VGNC Symbol;Acc:VGNC:31385]	-
ENSBTAG00000015258	618.493	634.846	776.816	433.884	460.883	407.256	676.718	434.008	0.6399	1.82e-09	6.59e-08	P2RX5	19	24368861	24384507	-	4621	protein_coding	Bos taurus purinergic receptor P2X 5 (P2RX5), mRNA. [Source:RefSeq mRNA;Acc:NM_001304573]	-
ENSBTAG00000009689	322.947	333.546	279.293	448.575	514.653	557.856	311.929	507.028	-0.699994	1.87e-09	6.78e-08	RWDD1	9	34136380	34154113	-	1001	protein_coding	Bos taurus RWD domain containing 1 (RWDD1), mRNA. [Source:RefSeq mRNA;Acc:NM_001034726]	RWD
ENSBTAG00000051239	613.6	577.407	556.585	371.201	413.835	363.773	582.531	382.936	0.604478	1.99e-09	7.19e-08	-	X	76858256	76928413	+	2571	lncRNA	-	-
ENSBTAG00000006326	715.378	733.599	620.652	1128.29	958.254	955.566	689.876	1014.04	-0.555941	2.04e-09	7.32e-08	ALDH1L2	5	68542281	68603070	-	5708	protein_coding	Bos taurus aldehyde dehydrogenase 1 family member L2 (ALDH1L2), mRNA. [Source:RefSeq mRNA;Acc:NM_001191391]	Aldedh
ENSBTAG00000004651	583.263	677.169	701.737	403.522	434.959	449.678	654.056	429.386	0.607366	2.06e-09	7.4e-08	NME1-2	19	35594173	35605444	-	959	protein_coding	non-metastatic cells 1, protein (NM23A) expressed in [Source:NCBI gene;Acc:404189]	NDK
ENSBTAG00000017751	831.834	900.876	875.92	629.768	627.954	511.191	869.544	589.638	0.558842	2.39e-09	8.56e-08	RGS9	19	61994229	62034913	+	2945	protein_coding	Bos taurus regulator of G protein signaling 9 (RGS9), mRNA. [Source:RefSeq mRNA;Acc:NM_174170]	RGS
ENSBTAG00000012184	247.593	249.907	317.333	458.369	433.038	447.557	271.611	446.322	-0.716684	2.54e-09	9.06e-08	-	7	72005667	72013595	+	1049	protein_coding	Securin [Source:UniProtKB/Swiss-Prot;Acc:Q3SZY3]	-
ENSBTAG00000002756	431.575	444.392	496.522	677.76	637.555	749.817	457.496	688.377	-0.588694	2.73e-09	9.71e-08	CDCA2	8	72822379	72865583	+	3366	protein_coding	Bos taurus cell division cycle associated 2 (CDCA2), mRNA. [Source:RefSeq mRNA;Acc:NM_001046194]	-
ENSBTAG00000045751	1404.33	1340.23	1243.31	985.298	1009.14	935.416	1329.29	976.619	0.444424	2.84e-09	1.01e-07	-	NKLS02000910.1	1512	147533	+	3632	protein_coding	-	ABC_membrane
ENSBTAG00000018186	1373.99	1327.13	1483.56	857.973	991.86	1088.14	1394.89	979.323	0.511076	2.93e-09	1.04e-07	PDXK	1	143782380	143810301	+	3445	protein_coding	pyridoxal kinase [Source:VGNC Symbol;Acc:VGNC:50243]	-
ENSBTAG00000018936	1588.31	1680.83	1612.69	2063.64	2246.81	2047.94	1627.28	2119.46	-0.381614	2.96e-09	1.05e-07	LSS	1	145889102	145919613	-	4306	protein_coding	Bos taurus lanosterol synthase (LSS), mRNA. [Source:RefSeq mRNA;Acc:NM_001046564]	-
ENSBTAG00000011257	1161.63	1054.05	1066.12	798.229	774.86	815.572	1093.93	796.22	0.458791	2.98e-09	1.05e-07	ASAH1	27	19211654	19243281	+	1737	protein_coding	Bos taurus N-acylsphingosine amidohydrolase 1 (ASAH1), mRNA. [Source:RefSeq mRNA;Acc:NM_001075459]	-
ENSBTAG00000015059	43.0597	42.323	32.0337	0	0	4.24225	39.1388	1.41408	4.86788	2.98e-09	1.05e-07	MMP13	15	5670942	5681601	+	1516	protein_coding	Bos taurus matrix metallopeptidase 13 (MMP13), mRNA. [Source:RefSeq mRNA;Acc:NM_174389]	PG_binding_1
ENSBTAG00000020775	284.781	336.569	307.323	480.896	495.45	473.011	309.558	483.119	-0.642854	2.99e-09	1.05e-07	FIBP	29	43999490	44003899	-	1584	protein_coding	FGF1 intracellular binding protein [Source:VGNC Symbol;Acc:VGNC:29006]	-
ENSBTAG00000002317	381.665	374.861	415.436	601.365	552.1	608.762	390.654	587.409	-0.588013	3.22e-09	1.13e-07	PTN	4	100885905	100995239	-	1392	protein_coding	Bos taurus pleiotrophin (PTN), mRNA. [Source:RefSeq mRNA;Acc:NM_173955]	-
ENSBTAG00000039784	2193.11	2300.56	2073.18	3043.06	2730.73	2780.79	2188.95	2851.53	-0.381588	3.24e-09	1.13e-07	PRR5	5	115268496	115320963	+	2863	protein_coding	proline rich 5 [Source:VGNC Symbol;Acc:VGNC:33400]	-
ENSBTAG00000040006	2149.07	2139.33	2212.32	2660.11	2719.21	2847.61	2166.91	2742.31	-0.339518	3.3e-09	1.15e-07	SRSF3	23	10502815	10509269	+	947	protein_coding	Bos taurus serine and arginine rich splicing factor 3 (SRSF3), mRNA. [Source:RefSeq mRNA;Acc:NM_001034700]	RRM_1
ENSBTAG00000023026	62.6322	76.5845	61.0642	18.609	16.323	16.969	66.7603	17.3003	1.94778	3.44e-09	1.19e-07	-	24	12446966	12464311	-	2201	protein_coding	Bos taurus serpin family B member 2-like (LOC281376), mRNA. [Source:RefSeq mRNA;Acc:NM_001192079]	Serpin
ENSBTAG00000009618	164.41	168.284	213.224	333.003	309.176	317.108	181.973	319.762	-0.813579	3.58e-09	1.24e-07	NEK2	16	71773296	71785719	+	2186	protein_coding	Bos taurus NIMA related kinase 2 (NEK2), mRNA. [Source:RefSeq mRNA;Acc:NM_001046270]	Pkinase
ENSBTAG00000031875	3563.19	3766.75	3807	4681.64	4480.17	4646.32	3712.31	4602.71	-0.310161	3.6e-09	1.24e-07	BANF1	29	44093697	44095654	+	1151	protein_coding	Bos taurus barrier to autointegration factor 1 (BANF1), mRNA. [Source:RefSeq mRNA;Acc:NM_182988]	-
ENSBTAG00000024476	187.897	213.631	221.232	328.106	361.986	355.288	207.587	348.46	-0.747604	3.74e-09	1.29e-07	CKS1B	3	15612556	15616057	-	372	protein_coding	CDC28 protein kinase regulatory subunit 1B [Source:VGNC Symbol;Acc:VGNC:27387]	-
ENSBTAG00000012451	577.391	503.846	593.624	325.168	389.831	358.47	558.287	357.823	0.641673	3.81e-09	1.31e-07	BOLA-DMB	23	7246582	7253835	-	1996	protein_coding	major histocompatibility complex, class II, DM beta [Source:NCBI gene;Acc:282491]	C1-set
ENSBTAG00000009091	390.473	393	446.469	216.452	284.211	225.9	409.981	242.188	0.757981	3.84e-09	1.32e-07	RNASEL	16	63614243	63633749	-	4475	protein_coding	ribonuclease L [Source:VGNC Symbol;Acc:VGNC:34003]	Pkinase
ENSBTAG00000009868	21614	23013.7	21274.4	18453.3	17732.5	18202.4	21967.3	18129.4	0.277032	4.05e-09	1.38e-07	VGF	25	35574908	35576764	+	1857	protein_coding	VGF nerve growth factor inducible [Source:VGNC Symbol;Acc:VGNC:36790]	-
ENSBTAG00000021024	22403.7	24479.8	23652.9	20167.3	17883.2	17422.9	23512.1	18491.1	0.346519	4.13e-09	1.41e-07	MACF1	3	106591094	106927295	-	22749	protein_coding	Bos taurus microtubule-actin crosslinking factor 1 (MACF1), mRNA. [Source:RefSeq mRNA;Acc:NM_001143860]	CH
ENSBTAG00000021681	108.628	88.6768	88.0926	185.111	190.114	200.446	95.1324	191.89	-1.011	4.14e-09	1.41e-07	PRR11	19	10125434	10153162	+	1286	protein_coding	Bos taurus proline rich 11 (PRR11), mRNA. [Source:RefSeq mRNA;Acc:NM_001098137]	-
ENSBTAG00000005754	669.382	599.576	636.669	883.438	925.608	865.418	635.209	891.488	-0.489105	4.28e-09	1.45e-07	PPM1K	6	36449102	36471153	+	3952	protein_coding	Bos taurus protein phosphatase, Mg2+/Mn2+ dependent 1K (PPM1K), mRNA. [Source:RefSeq mRNA;Acc:NM_001046474]	PP2C
ENSBTAG00000013750	417.874	412.146	390.41	689.513	559.781	609.823	406.81	619.706	-0.607087	4.29e-09	1.45e-07	B3GALNT2	28	8187545	8253106	-	3300	protein_coding	Bos taurus beta-1,3-N-acetylgalactosaminyltransferase 2 (B3GALNT2), mRNA. [Source:RefSeq mRNA;Acc:NM_001103343]	Galactosyl_T
ENSBTAG00000010774	513.78	545.161	512.538	724.772	763.338	749.817	523.827	745.976	-0.510157	4.33e-09	1.46e-07	NUSAP1	10	36788934	36819852	+	2931	protein_coding	nucleolar and spindle associated protein 1 [Source:VGNC Symbol;Acc:VGNC:32370]	-
ENSBTAG00000016505	559.776	624.769	535.563	918.698	795.984	800.724	573.369	838.469	-0.548687	4.59e-09	1.54e-07	TMC7	25	16931193	16989972	-	2420	protein_coding	transmembrane channel like 7 [Source:VGNC Symbol;Acc:VGNC:35923]	-
ENSBTAG00000020252	1031.47	1094.35	1183.24	1456.4	1489.23	1480.54	1103.02	1475.39	-0.419786	4.85e-09	1.63e-07	NLGN2	19	27087314	27098969	+	4554	protein_coding	Bos taurus neuroligin 2 (NLGN2), mRNA. [Source:RefSeq mRNA;Acc:NM_001191242]	COesterase
ENSBTAG00000011416	334.691	327.5	318.334	528.888	508.892	465.587	326.842	501.122	-0.617247	4.89e-09	1.64e-07	ARHGEF39	8	59836548	59840144	-	1397	protein_coding	Bos taurus Rho guanine nucleotide exchange factor 39 (ARHGEF39), mRNA. [Source:RefSeq mRNA;Acc:NM_001079800]	RhoGEF
ENSBTAG00000001592	1399.44	1412.78	1396.47	1712.03	1926.11	1887.8	1402.9	1841.98	-0.392767	5.11e-09	1.71e-07	INSIG1	4	117125786	117138560	+	3454	protein_coding	Bos taurus insulin induced gene 1 (INSIG1), mRNA. [Source:RefSeq mRNA;Acc:NM_001077909]	-
ENSBTAG00000038186	372.858	324.477	374.393	230.164	204.517	207.87	357.242	214.184	0.737992	5.24e-09	1.75e-07	GLRX	7	95122128	95132776	-	1642	protein_coding	Bos taurus glutaredoxin (GLRX), mRNA. [Source:RefSeq mRNA;Acc:NM_001037604]	-
ENSBTAG00000005150	152.666	140.069	153.161	258.567	288.052	250.293	148.632	265.637	-0.838365	5.34e-09	1.78e-07	HMGB3	X	33603508	33611381	+	2392	protein_coding	Bos taurus high mobility group box 3 (HMGB3), transcript variant 1, mRNA. [Source:RefSeq mRNA;Acc:NM_001076285]	HMG_box
ENSBTAG00000048655	1793.83	1799.74	1647.73	1267.37	1334.64	1379.79	1747.1	1327.27	0.396858	6.12e-09	2.03e-07	NT5E	9	63953759	64026731	-	3551	protein_coding	Bos taurus 5'-nucleotidase ecto (NT5E), mRNA. [Source:RefSeq mRNA;Acc:NM_174129]	Metallophos
ENSBTAG00000002620	271.08	273.084	252.265	490.69	367.747	466.647	265.477	441.695	-0.73363	6.14e-09	2.03e-07	DNA2	28	24811860	24849160	-	3247	protein_coding	Bos taurus DNA replication helicase/nuclease 2 (DNA2), mRNA. [Source:RefSeq mRNA;Acc:NM_001192802]	-
ENSBTAG00000015195	2914.36	3105.7	2801.94	4089.09	3665.94	3634.55	2940.67	3796.52	-0.36869	6.21e-09	2.05e-07	NPC1	24	33058613	33105720	+	4807	protein_coding	Bos taurus NPC intracellular cholesterol transporter 1 (NPC1), mRNA. [Source:RefSeq mRNA;Acc:NM_174758]	-
ENSBTAG00000051730	392.43	403.077	423.445	793.332	574.184	594.975	406.317	654.164	-0.6875	6.43e-09	2.12e-07	-	NKLS02002005.1	67957	69416	-	1460	lncRNA	-	-
ENSBTAG00000009987	16925.4	17623.5	16422.3	14309.4	13930.2	14177.6	16990.4	14139	0.265039	6.56e-09	2.16e-07	ITGB3	19	46329945	46392416	+	6268	protein_coding	Bos taurus integrin subunit beta 3 (ITGB3), mRNA. [Source:RefSeq mRNA;Acc:NM_001206490]	-
ENSBTAG00000007394	690.912	698.33	643.676	940.245	912.165	951.324	677.639	934.578	-0.463539	6.78e-09	2.22e-07	RPL22L1	1	96572443	96576821	+	1165	protein_coding	Bos taurus ribosomal protein L22 like 1 (RPL22L1), mRNA. [Source:RefSeq mRNA;Acc:NM_001098131]	-
ENSBTAG00000007102	450.169	471.6	499.525	710.081	644.277	713.758	473.765	689.372	-0.540797	7.03e-09	2.3e-07	GTSE1	5	116612064	116631552	+	3665	protein_coding	G2 and S-phase expressed 1 [Source:VGNC Symbol;Acc:VGNC:29711]	-
ENSBTAG00000008958	2998.52	3164.15	3083.24	4322.19	3595.85	4259.22	3081.97	4059.09	-0.397119	7.19e-09	2.35e-07	NSMAF	14	24765312	24830983	-	3563	protein_coding	neutral sphingomyelinase activation associated factor [Source:VGNC Symbol;Acc:VGNC:32278]	Beach
ENSBTAG00000003604	1149.89	1233.41	1406.48	899.109	940.97	866.479	1263.26	902.186	0.485101	7.49e-09	2.44e-07	ADAMTSL4	3	20143733	20155185	-	5097	protein_coding	Bos taurus ADAMTS like 4 (ADAMTSL4), mRNA. [Source:RefSeq mRNA;Acc:NM_001101061]	TSP_1
ENSBTAG00000003948	1576.57	1621.38	1619.7	1976.47	2055.73	2243.09	1605.88	2091.76	-0.380935	7.52e-09	2.45e-07	FDPS	3	15311058	15320377	-	2122	protein_coding	farnesyl diphosphate synthase [Source:NCBI gene;Acc:281156]	-
ENSBTAG00000054774	3571.02	3490.64	3522.7	4215.43	4311.18	4529.66	3528.12	4352.09	-0.302589	7.72e-09	2.5e-07	-	14	41584140	41584922	+	783	processed_pseudogene	-	-
ENSBTAG00000009663	1814.38	1827.95	1865.96	2387.83	2226.64	2395.81	1836.1	2336.76	-0.347654	7.8e-09	2.52e-07	YBX3	5	98853392	98878560	+	1539	protein_coding	Y-box binding protein 3 [Source:VGNC Symbol;Acc:VGNC:37018]	CSD
ENSBTAG00000013619	108.628	73.5615	102.107	35.2592	30.7256	30.7563	94.7655	32.247	1.55512	8.21e-09	2.65e-07	SCTR	2	71244652	71319376	-	1784	protein_coding	Bos taurus secretin receptor (SCTR), mRNA. [Source:RefSeq mRNA;Acc:NM_001099021]	7tm_2
ENSBTAG00000023814	536.289	565.315	590.621	761.99	785.422	882.387	564.075	809.933	-0.521252	8.44e-09	2.72e-07	ECT2	1	94709117	94769544	-	4589	protein_coding	Bos taurus epithelial cell transforming 2 (ECT2), mRNA. [Source:RefSeq mRNA;Acc:NM_001097573]	RhoGEF
ENSBTAG00000017727	1065.73	1004.67	900.947	1484.8	1330.8	1300.25	990.447	1371.95	-0.470191	8.66e-09	2.78e-07	KIFAP3	16	37552133	37694428	-	2954	protein_coding	Bos taurus kinesin associated protein 3 (KIFAP3), mRNA. [Source:RefSeq mRNA;Acc:NM_001035329]	-
ENSBTAG00000004337	1100.96	1156.83	1206.27	766.887	882.4	866.479	1154.68	838.589	0.461562	8.76e-09	2.81e-07	PDE1B	5	25515716	25542997	-	4714	protein_coding	phosphodiesterase 1B [Source:VGNC Symbol;Acc:VGNC:32672]	-
ENSBTAG00000002277	1179.25	1148.77	1208.27	1694.4	1463.31	1565.39	1178.76	1574.36	-0.417404	9.28e-09	2.97e-07	MLLT1	7	18141671	18210109	+	4289	protein_coding	MLLT1, super elongation complex subunit [Source:VGNC Symbol;Acc:VGNC:31501]	-
ENSBTAG00000009886	1292.77	1361.39	1288.35	933.389	982.258	1037.23	1314.17	984.292	0.417475	9.6e-09	3.06e-07	KDELR3	5	110148627	110161850	+	1504	protein_coding	Bos taurus KDEL endoplasmic reticulum protein retention receptor 3 (KDELR3), mRNA. [Source:RefSeq mRNA;Acc:NM_001192233]	ER_lumen_recept
ENSBTAG00000019093	128.2	97.7461	131.138	45.0534	55.6901	37.1197	119.028	45.9544	1.36911	9.63e-09	3.06e-07	AMY2B	3	39784076	39858496	-	1978	protein_coding	Bos taurus amylase, alpha 2B (pancreatic) (AMY2B), mRNA. [Source:RefSeq mRNA;Acc:NM_001035016]	-
ENSBTAG00000007480	1622.57	1620.37	1446.52	1994.1	2166.15	2000.22	1563.15	2053.49	-0.39379	9.71e-09	3.08e-07	CIRBP	7	43707339	43712131	+	3207	protein_coding	Bos taurus cold inducible RNA binding protein (CIRBP), mRNA. [Source:RefSeq mRNA;Acc:NM_001034278]	RRM_1
ENSBTAG00000020403	2167.66	2105.07	2064.17	2854.03	2540.62	2710.8	2112.3	2701.82	-0.354972	9.72e-09	3.08e-07	ZMYM2	12	36133288	36195719	-	5010	protein_coding	zinc finger MYM-type containing 2 [Source:VGNC Symbol;Acc:VGNC:56646]	-
ENSBTAG00000009037	2237.15	2326.76	2362.48	1760.02	1877.14	1816.74	2308.8	1817.97	0.344684	9.93e-09	3.14e-07	GALNT12	8	63854829	63887891	+	3308	protein_coding	polypeptide N-acetylgalactosaminyltransferase 12 [Source:VGNC Symbol;Acc:VGNC:29225]	Glycos_transf_2
ENSBTAG00000009902	3472.17	3492.66	3300.47	2619.95	2780.66	2810.49	3421.77	2737.04	0.32228	1.05e-08	3.31e-07	AKR1B1	4	98115288	98132148	-	1410	protein_coding	Bos taurus aldo-keto reductase family 1, member B1 (aldose reductase) (AKR1B1), mRNA. [Source:RefSeq mRNA;Acc:NM_001012519]	Aldo_ket_red
ENSBTAG00000007799	301.418	323.469	315.331	477.958	451.282	511.191	313.406	480.143	-0.614798	1.05e-08	3.32e-07	MTFR2	9	74232905	74250570	-	2351	protein_coding	Bos taurus mitochondrial fission regulator 2 (MTFR2), mRNA. [Source:RefSeq mRNA;Acc:NM_001017948]	-
ENSBTAG00000011981	561.733	546.169	587.617	769.825	801.745	800.724	565.173	790.765	-0.484452	1.06e-08	3.33e-07	MYBL1	14	30827578	30862362	-	2932	protein_coding	MYB proto-oncogene like 1 [Source:VGNC Symbol;Acc:VGNC:31778]	Wos2
ENSBTAG00000002613	366.007	301.3	324.341	495.587	484.888	578.006	330.549	519.494	-0.650707	1.06e-08	3.33e-07	MIS18BP1	21	54868741	54965815	-	4578	protein_coding	MIS18 binding protein 1 [Source:HGNC Symbol;Acc:HGNC:20190]	-
ENSBTAG00000013773	848.471	877.699	912.959	1116.54	1229.98	1217.52	879.71	1188.02	-0.433422	1.09e-08	3.39e-07	PKP4	2	37644721	37901601	-	5715	protein_coding	plakophilin 4 [Source:VGNC Symbol;Acc:VGNC:32952]	-
ENSBTAG00000048312	233.892	204.561	199.209	116.551	115.221	103.935	212.554	111.902	0.92465	1.14e-08	3.55e-07	-	3	58314550	58326738	+	836	protein_coding	-	-
ENSBTAG00000012858	1484.58	1343.25	1416.49	1024.48	1062.91	1108.29	1414.77	1065.22	0.409937	1.15e-08	3.57e-07	NT5C2	26	23739169	23813190	-	4965	protein_coding	Bos taurus 5'-nucleotidase, cytosolic II (NT5C2), mRNA. [Source:RefSeq mRNA;Acc:NM_174405]	-
ENSBTAG00000053707	74.3758	62.4769	60.0631	19.5884	16.323	18.0296	65.6386	17.9803	1.86911	1.16e-08	3.59e-07	-	16	79521258	79540935	+	2628	protein_coding	-	-
ENSBTAG00000001191	419.832	425.246	490.515	662.089	644.277	646.943	445.198	651.103	-0.548628	1.17e-08	3.61e-07	CCL17	18	25420716	25423723	+	624	protein_coding	C-C motif chemokine ligand 17 [Source:VGNC Symbol;Acc:VGNC:26945]	-
ENSBTAG00000001788	11514.5	11511.9	11212.8	13173.2	13914.8	13925.2	11413.1	13671.1	-0.26041	1.19e-08	3.67e-07	PDPN	16	54008203	54043523	-	2821	protein_coding	podoplanin [Source:VGNC Symbol;Acc:VGNC:50142]	-
ENSBTAG00000024803	2610.98	2707.67	2700.84	2054.83	2206.48	2119	2673.16	2126.77	0.329743	1.19e-08	3.68e-07	ENDOD1	15	15326369	15361768	-	4555	protein_coding	Bos taurus endonuclease domain containing 1 (ENDOD1), mRNA. [Source:RefSeq mRNA;Acc:NM_001102519]	-
ENSBTAG00000039195	712.442	658.022	658.692	485.793	481.047	434.83	676.385	467.224	0.532946	1.21e-08	3.71e-07	NHS	X	125752995	126094968	-	5908	protein_coding	Bos taurus NHS actin remodeling regulator (NHS), mRNA. [Source:RefSeq mRNA;Acc:NM_001205728]	-
ENSBTAG00000036016	385.58	360.753	402.423	225.267	252.526	239.687	382.919	239.16	0.678966	1.25e-08	3.84e-07	FAM111B	15	82243028	82258716	+	4166	protein_coding	Bos taurus family with sequence similarity 111 member B (FAM111B), mRNA. [Source:RefSeq mRNA;Acc:NM_001205654]	-
ENSBTAG00000020261	41.1024	36.2769	39.041	1.95884	3.8407	8.48449	38.8068	4.76134	3.04959	1.25e-08	3.84e-07	CDH26	13	56552858	56590691	-	2193	protein_coding	cadherin 26 [Source:VGNC Symbol;Acc:VGNC:27102]	Cadherin
ENSBTAG00000039524	549.989	546.169	600.631	318.312	414.795	363.773	565.596	365.627	0.628931	1.26e-08	3.84e-07	-	5	74501674	74571162	-	1008	protein_coding	-	-
ENSBTAG00000021466	139.944	78.5999	139.146	3.91769	14.4026	2.12112	119.23	6.81381	4.11719	1.29e-08	3.94e-07	COL3A1	2	7375289	7414912	-	5405	protein_coding	Bos taurus collagen type III alpha 1 chain (COL3A1), mRNA. [Source:RefSeq mRNA;Acc:NM_001076831]	VWC
ENSBTAG00000025644	17896.2	18646.3	17756.7	21494.4	21101.7	22576.2	18099.7	21724.1	-0.263284	1.47e-08	4.47e-07	CALM1	10	102005601	102013441	+	2487	protein_coding	Bos taurus calmodulin 1 (CALM1), mRNA. [Source:RefSeq mRNA;Acc:NM_001242572]	-
ENSBTAG00000014229	823.027	871.653	807.849	1183.14	1052.35	1176.16	834.176	1137.22	-0.446748	1.48e-08	4.5e-07	SYT17	25	16711129	16799832	-	3277	protein_coding	synaptotagmin 17 [Source:VGNC Symbol;Acc:VGNC:35540]	C2
ENSBTAG00000021838	584.241	455.476	527.554	743.381	754.697	810.269	522.424	769.449	-0.55773	1.55e-08	4.71e-07	ESRP1	14	69602149	69660461	-	3568	protein_coding	Bos taurus epithelial splicing regulatory protein 1 (ESRP1), mRNA. [Source:RefSeq mRNA;Acc:NM_001193002]	-
ENSBTAG00000004154	1607.89	1423.87	1362.43	1103.81	1074.43	1084.95	1464.73	1087.73	0.429506	1.6e-08	4.82e-07	SKIL	1	97035501	97055587	-	3045	protein_coding	Bos taurus SKI like proto-oncogene (SKIL), mRNA. [Source:RefSeq mRNA;Acc:NM_001205947]	-
ENSBTAG00000053726	3115.95	3092.6	3172.33	3645.41	4185.4	4063.01	3126.96	3964.61	-0.342372	1.62e-08	4.88e-07	EIF4EBP2	28	26606343	26631731	+	2375	protein_coding	eukaryotic translation initiation factor 4E binding protein 2 [Source:NCBI gene;Acc:782397]	-
ENSBTAG00000016571	1868.2	1685.87	1791.88	1364.33	1414.34	1336.31	1781.98	1371.66	0.377402	1.64e-08	4.94e-07	FAM234A	25	276353	299484	+	6362	protein_coding	family with sequence similarity 234 member A [Source:NCBI gene;Acc:507493]	-
ENSBTAG00000050986	19775.1	20773.6	20248.3	17218.2	17297.5	16456.7	20265.7	16990.8	0.254213	1.65e-08	4.94e-07	PXDN	8	112103040	112167792	+	6153	protein_coding	peroxidasin [Source:NCBI gene;Acc:515860]	An_peroxidase
ENSBTAG00000039793	6518.65	7201.97	6633.97	8541.54	8046.26	8539.64	6784.86	8375.81	-0.303888	1.65e-08	4.94e-07	HDGF	3	14082643	14098646	+	3974	protein_coding	Bos taurus heparin binding growth factor (HDGF), mRNA. [Source:RefSeq mRNA;Acc:NM_175832]	PWWP
ENSBTAG00000011975	2169.62	2373.11	2208.32	2828.57	2884.36	2778.67	2250.35	2830.53	-0.331152	1.68e-08	5.03e-07	SERPINB1	23	50820672	50829829	+	2561	protein_coding	serpin family B member 1 [Source:VGNC Symbol;Acc:VGNC:34470]	Serpin
ENSBTAG00000037778	384.601	378.892	383.403	246.814	236.203	247.111	382.299	243.376	0.651884	1.71e-08	5.11e-07	-	6	89061093	89063360	+	1284	protein_coding	-	-
ENSBTAG00000053313	319.033	385.946	331.348	178.255	238.123	170.75	345.442	195.709	0.817302	1.73e-08	5.14e-07	-	25	23794705	23795334	+	630	protein_coding	-	Sulfotransfer_1
ENSBTAG00000018571	93.9484	74.5692	90.0947	37.218	20.1637	26.514	86.2041	27.9652	1.6248	1.73e-08	5.14e-07	IL1RL1	11	7127282	7165290	+	2332	protein_coding	interleukin 1 receptor like 1 [Source:VGNC Symbol;Acc:VGNC:30134]	TIR
ENSBTAG00000021955	7736.06	7841.85	7589.97	5994.06	6183.52	6680.48	7722.63	6286.02	0.297147	1.82e-08	5.39e-07	NPC2	10	85774962	85783794	-	1498	protein_coding	NPC intracellular cholesterol transporter 2 [Source:VGNC Symbol;Acc:VGNC:32196]	-
ENSBTAG00000012759	398.302	531.053	439.462	736.525	659.639	679.82	456.272	691.995	-0.601392	1.97e-08	5.82e-07	FBXO41	11	11168103	11195919	+	7067	protein_coding	F-box protein 41 [Source:VGNC Symbol;Acc:VGNC:28912]	-
ENSBTAG00000006199	1497.3	1548.82	1534.61	1914.77	1907.87	1990.67	1526.91	1937.77	-0.343606	2.09e-08	6.16e-07	DRAP1	29	44028101	44030509	+	1116	protein_coding	DR1 associated protein 1 [Source:VGNC Symbol;Acc:VGNC:28203]	-
novel.71	914.039	974.438	1043.1	688.533	753.737	658.609	977.191	700.293	0.47976	2.14e-08	6.31e-07	-	11	24519719	24559192	+	14352	-	-	-
ENSBTAG00000025848	1287.88	1296.9	1234.3	1592.54	1662.06	1659.78	1273.02	1638.13	-0.363694	2.26e-08	6.65e-07	RBM3	X	86690453	86694645	+	1610	protein_coding	RNA binding motif protein 3 [Source:VGNC Symbol;Acc:VGNC:52813]	RRM_1
ENSBTAG00000001843	799.54	829.33	811.853	538.682	594.348	615.126	813.574	582.718	0.482013	2.37e-08	6.95e-07	WBP1	11	10168029	10170419	-	1159	protein_coding	Bos taurus WW domain binding protein 1 (WBP1), mRNA. [Source:RefSeq mRNA;Acc:NM_001034346]	-
ENSBTAG00000006844	2104.05	2235.06	1985.09	1556.3	1641.9	1688.41	2108.07	1628.87	0.372267	2.38e-08	6.97e-07	LEF1	6	17083864	17200183	+	2589	protein_coding	lymphoid enhancer binding factor 1 [Source:VGNC Symbol;Acc:VGNC:30833]	HMG_box
ENSBTAG00000019293	32.2947	43.3307	48.0505	9.79422	1.92035	5.30281	41.2253	5.67246	2.86353	2.44e-08	7.12e-07	EGR3	8	69996238	70000191	-	2695	protein_coding	Bos taurus early growth response 3 (EGR3), mRNA. [Source:RefSeq mRNA;Acc:NM_001289818]	-
ENSBTAG00000013537	3153.14	3427.16	3340.51	2781.56	2539.66	2508.23	3306.94	2609.82	0.341301	2.47e-08	7.18e-07	FER1L6	14	15865228	15995482	-	6395	protein_coding	fer-1 like family member 6 [Source:VGNC Symbol;Acc:VGNC:28950]	C2
ENSBTAG00000031044	634.151	519.969	542.57	800.187	790.223	838.904	565.563	809.772	-0.517061	2.48e-08	7.18e-07	MIGA1	3	66805158	66883012	-	5464	protein_coding	mitoguardin 1 [Source:VGNC Symbol;Acc:VGNC:31473]	-
ENSBTAG00000037558	252.486	263.007	233.245	138.098	88.336	153.781	249.58	126.739	0.981247	2.48e-08	7.18e-07	GRO1	6	89072611	89075133	+	1474	protein_coding	chemokine (C-X-C motif) ligand 1 (melanoma growth stimulating activity, alpha) [Source:NCBI gene;Acc:281212]	-
ENSBTAG00000021582	1145.97	992.576	1159.22	1568.05	1420.1	1461.45	1099.26	1483.2	-0.432058	2.54e-08	7.35e-07	NCAPG	6	37277323	37378124	+	3765	protein_coding	Bos taurus non-SMC condensin I complex subunit G (NCAPG), mRNA. [Source:RefSeq mRNA;Acc:NM_001102376]	-
ENSBTAG00000022022	1055.94	1016.76	1211.27	716.937	844.953	762.544	1094.66	774.811	0.498221	2.55e-08	7.38e-07	GUCD1	17	71503858	71515630	+	3315	protein_coding	guanylyl cyclase domain containing 1 [Source:VGNC Symbol;Acc:VGNC:29718]	-
ENSBTAG00000019409	1168.48	1139.7	1197.26	849.159	922.727	861.176	1168.48	877.687	0.412536	2.58e-08	7.44e-07	GNPTAB	5	65570868	65655965	-	7002	protein_coding	N-acetylglucosamine-1-phosphate transferase subunits alpha and beta [Source:VGNC Symbol;Acc:VGNC:29479]	-
ENSBTAG00000010109	293.589	279.13	261.274	431.925	445.521	408.316	277.998	428.587	-0.6249	2.67e-08	7.67e-07	CDK1	28	16488142	16582565	+	2415	protein_coding	cyclin dependent kinase 1 [Source:VGNC Symbol;Acc:VGNC:27115]	Pkinase
ENSBTAG00000005498	5910.92	6387.76	5506.79	7594.44	7117.77	7739.98	5935.15	7484.06	-0.334463	2.77e-08	7.96e-07	SQLE	14	15144664	15167777	-	3031	protein_coding	squalene epoxidase [Source:VGNC Symbol;Acc:VGNC:35264]	-
ENSBTAG00000010242	4294.22	4269.59	4161.37	3420.14	3525.76	3532.73	4241.73	3492.88	0.280305	2.96e-08	8.47e-07	LAMP1	12	86593182	86605278	+	2177	protein_coding	Bos taurus lysosomal associated membrane protein 1 (LAMP1), mRNA. [Source:RefSeq mRNA;Acc:NM_001075124]	-
ENSBTAG00000014269	1171.42	1088.31	1146.2	809.002	888.161	846.328	1135.31	847.831	0.421202	3e-08	8.57e-07	SCARB1	17	50929375	51022457	+	2578	protein_coding	Bos taurus scavenger receptor class B member 1 (SCARB1), mRNA. [Source:RefSeq mRNA;Acc:NM_174597]	-
ENSBTAG00000005180	732.014	682.207	706.743	902.047	972.656	1074.35	706.988	983.018	-0.474667	3.07e-08	8.77e-07	RBMS1	2	35855477	36075061	+	2369	protein_coding	RNA binding motif single stranded interacting protein 1 [Source:VGNC Symbol;Acc:VGNC:33809]	RRM_1
ENSBTAG00000012997	502.037	530.046	474.499	315.374	337.981	352.107	502.194	335.154	0.584026	3.15e-08	8.97e-07	SMPDL3B	2	125401099	125432986	-	1868	protein_coding	sphingomyelin phosphodiesterase acid like 3B [Source:VGNC Symbol;Acc:VGNC:35034]	Metallophos
ENSBTAG00000012003	9158.01	9026.9	8520.95	10667.9	10553.3	10801.8	8901.95	10674.3	-0.261899	3.18e-08	9.04e-07	PPIA	4	76709520	76713230	-	519	protein_coding	Bos taurus peptidylprolyl isomerase A (PPIA), mRNA. [Source:RefSeq mRNA;Acc:NM_178320]	Pro_isomerase
ENSBTAG00000016174	5461.73	5180.54	5143.4	6370.16	6206.56	6737.75	5261.89	6438.16	-0.290855	3.24e-08	9.19e-07	NCL	2	119226977	119236929	-	2764	protein_coding	Bos taurus nucleolin (NCL), mRNA. [Source:RefSeq mRNA;Acc:NM_001206660]	RRM_1
ENSBTAG00000021182	783.882	826.307	744.782	536.723	482.967	607.702	784.99	542.464	0.534601	3.27e-08	9.26e-07	DOCK4	4	56119633	56598768	+	7822	protein_coding	dedicator of cytokinesis 4 [Source:VGNC Symbol;Acc:VGNC:28158]	Ded_cyto
ENSBTAG00000003222	1723.37	1763.46	1517.59	2469.12	2090.3	2164.61	1668.14	2241.34	-0.426173	3.37e-08	9.52e-07	ASNS	4	15128694	15276513	-	2867	protein_coding	asparagine synthetase (glutamine-hydrolyzing) [Source:NCBI gene;Acc:514209]	-
ENSBTAG00000055302	133.094	156.192	142.149	56.8065	71.0529	72.1182	143.812	66.6592	1.11014	3.41e-08	9.61e-07	-	19	48234945	48261678	-	2335	protein_coding	-	-
ENSBTAG00000016726	228.999	213.631	251.264	370.221	353.344	381.802	231.298	368.456	-0.671198	3.46e-08	9.72e-07	KIF15	22	16507963	16564652	+	4757	protein_coding	Bos taurus kinesin family member 15 (KIF15), mRNA. [Source:RefSeq mRNA;Acc:NM_001192832]	Kinesin
ENSBTAG00000015625	1746.85	1547.81	1647.73	2154.73	2081.66	2090.37	1647.47	2108.92	-0.356123	3.54e-08	9.93e-07	DCTN4	7	62073639	62106751	-	3886	protein_coding	dynactin subunit 4 [Source:VGNC Symbol;Acc:VGNC:27931]	-
ENSBTAG00000011215	23577.1	24490.9	23137.3	31344.4	26973.2	29895.1	23735.1	29404.3	-0.308983	4.09e-08	1.14e-06	ACTN4	18	48402709	48476443	+	4897	protein_coding	actinin alpha 4 [Source:VGNC Symbol;Acc:VGNC:25583]	CH
ENSBTAG00000014731	74899.3	76615.8	66817.2	101448	84052.7	96242.8	72777.4	93914.3	-0.367847	4.14e-08	1.16e-06	GAPDH	5	103870384	103874824	-	1885	protein_coding	Bos taurus glyceraldehyde-3-phosphate dehydrogenase (GAPDH), mRNA. [Source:RefSeq mRNA;Acc:NM_001034034]	-
ENSBTAG00000016315	802.476	855.53	849.893	583.735	646.197	582.248	835.966	604.06	0.468014	4.36e-08	1.22e-06	COTL1	18	10775784	10820124	-	1752	protein_coding	Bos taurus coactosin like F-actin binding protein 1 (COTL1), mRNA. [Source:RefSeq mRNA;Acc:NM_001046593]	Cofilin_ADF
ENSBTAG00000004471	9317.52	8394.07	7935.34	10095.9	11174.5	11704.4	8548.98	10991.6	-0.362469	4.37e-08	1.22e-06	ST3GAL6	1	43047976	43111603	+	5559	protein_coding	Bos taurus ST3 beta-galactoside alpha-2,3-sialyltransferase 6 (ST3GAL6), mRNA. [Source:RefSeq mRNA;Acc:NM_001002883]	Glyco_transf_29
ENSBTAG00000019235	94.927	121.931	94.0989	193.925	192.995	205.749	103.652	197.556	-0.930634	4.44e-08	1.23e-06	MAGOHB	5	98952626	98963107	+	1188	protein_coding	Bos taurus mago homolog B, exon junction complex subunit (MAGOHB), mRNA. [Source:RefSeq mRNA;Acc:NM_001076252]	-
ENSBTAG00000009569	2033.59	1961.98	2057.16	2702.22	2540.62	2414.9	2017.58	2552.58	-0.339598	4.45e-08	1.23e-06	DOCK6	7	15628759	15676178	-	6452	protein_coding	Bos taurus dedicator of cytokinesis 6 (DOCK6), mRNA. [Source:RefSeq mRNA;Acc:NM_001192166]	Ded_cyto
ENSBTAG00000002049	1018.75	956.299	982.032	1273.25	1287.59	1293.89	985.694	1284.91	-0.382269	4.46e-08	1.24e-06	HADH	6	17208776	17252208	-	1767	protein_coding	Bos taurus hydroxyacyl-CoA dehydrogenase (HADH), mRNA. [Source:RefSeq mRNA;Acc:NM_001046334]	3HCDH_N
ENSBTAG00000008022	3648.33	3794.97	3895.09	3012.7	3051.43	3170.02	3779.46	3078.05	0.296302	4.57e-08	1.26e-06	PTGFRN	3	26252748	26331248	-	4177	protein_coding	prostaglandin F2 receptor inhibitor [Source:VGNC Symbol;Acc:VGNC:33508]	V-set
ENSBTAG00000016208	4624.02	5088.84	5004.26	4114.55	3955.92	3707.72	4905.71	3926.06	0.321091	4.77e-08	1.31e-06	TGM2	13	67002552	67037111	-	4615	protein_coding	Bos taurus transglutaminase 2 (TGM2), mRNA. [Source:RefSeq mRNA;Acc:NM_177507]	Transglut_core
ENSBTAG00000021583	742.779	639.884	764.804	964.73	1007.22	987.383	715.822	986.445	-0.462477	5.16e-08	1.42e-06	TPGS2	24	20261673	20326422	+	2981	protein_coding	Bos taurus tubulin polyglutamylase complex subunit 2 (TPGS2), mRNA. [Source:RefSeq mRNA;Acc:NM_001102244]	-
ENSBTAG00000040333	691.89	673.138	621.653	903.027	862.236	978.899	662.227	914.721	-0.465182	5.17e-08	1.42e-06	QDPR	6	112919767	112939911	-	1470	protein_coding	Bos taurus quinoid dihydropteridine reductase (QDPR), mRNA. [Source:RefSeq mRNA;Acc:NM_001076492]	adh_short
ENSBTAG00000049308	273.037	239.831	246.259	373.16	405.193	404.074	253.042	394.142	-0.638764	5.3e-08	1.45e-06	GAS2L3	5	64482719	64517445	+	4459	protein_coding	growth arrest specific 2 like 3 [Source:NCBI gene;Acc:782903]	CH
ENSBTAG00000020852	415.917	427.261	429.451	576.879	610.671	631.034	424.21	606.195	-0.514676	5.52e-08	1.51e-06	SLC16A11	19	26825722	26827663	-	1368	protein_coding	solute carrier family 16 member 11 [Source:VGNC Symbol;Acc:VGNC:34685]	MFS_1
ENSBTAG00000002924	112.542	97.7461	113.119	37.218	52.8096	41.3619	107.802	43.7965	1.29777	5.54e-08	1.51e-06	DUPD1	28	30816846	30848848	-	1199	protein_coding	dual specificity phosphatase and pro isomerase domain containing 1 [Source:VGNC Symbol;Acc:VGNC:28245]	DSPc
ENSBTAG00000034437	571.519	580.43	579.609	787.455	795.984	781.634	577.186	788.358	-0.449968	5.67e-08	1.54e-06	-	NKLS02001111.1	27016	32430	+	1667	protein_coding	Bos taurus melanoma antigen family B, 2-like (LOC786836), mRNA. [Source:RefSeq mRNA;Acc:NM_001206775]	MAGE
novel.584	336.648	358.738	276.29	210.576	189.154	169.69	323.892	189.807	0.769638	5.79e-08	1.57e-06	-	5	116014328	116024142	+	9815	-	-	-
ENSBTAG00000022632	464.849	464.546	498.524	299.703	311.096	342.561	475.973	317.787	0.583905	5.93e-08	1.61e-06	TCTA	22	50697897	50700780	-	1564	protein_coding	Bos taurus T cell leukemia translocation altered (TCTA), mRNA. [Source:RefSeq mRNA;Acc:NM_001034789]	-
ENSBTAG00000006713	1034.41	1001.65	995.045	1267.37	1360.57	1318.28	1010.37	1315.41	-0.380604	6.04e-08	1.64e-06	ZDHHC6	26	32961732	32976664	-	2103	protein_coding	Bos taurus zinc finger DHHC-type containing 6 (ZDHHC6), mRNA. [Source:RefSeq mRNA;Acc:NM_001046167]	SH3_2
ENSBTAG00000005293	216.277	254.946	221.232	367.283	364.866	360.591	230.818	364.247	-0.658652	6.43e-08	1.74e-06	CDC25C	7	49701226	49731890	-	2483	protein_coding	Bos taurus cell division cycle 25C (CDC25C), mRNA. [Source:RefSeq mRNA;Acc:NM_001097996]	Rhodanese
ENSBTAG00000020736	506.93	519.969	535.563	361.407	333.18	372.257	520.82	355.615	0.551243	6.45e-08	1.74e-06	CD40	13	74842191	74853116	+	1520	protein_coding	CD40 molecule [Source:VGNC Symbol;Acc:VGNC:27033]	-
ENSBTAG00000002882	1398.46	1368.44	1582.66	1836.42	1853.14	2045.82	1449.86	1911.79	-0.398641	6.52e-08	1.75e-06	LMNB1	7	27122942	27175858	-	3155	protein_coding	Bos taurus lamin B1 (LMNB1), mRNA. [Source:RefSeq mRNA;Acc:NM_001103295]	Filament
ENSBTAG00000022246	1070.62	1111.48	1149.21	856.994	844.953	817.693	1110.44	839.88	0.402472	6.57e-08	1.76e-06	C29H11orf86	29	44978758	44980433	+	1128	protein_coding	chromosome 29 C11orf86 homolog [Source:VGNC Symbol;Acc:VGNC:52700]	-
ENSBTAG00000051809	990.372	964.361	880.926	659.151	714.369	705.274	945.219	692.931	0.448148	6.58e-08	1.77e-06	-	4	99462650	99477987	+	965	protein_coding	-	-
ENSBTAG00000013658	1546.23	1754.39	1760.85	2251.69	2123.9	2141.27	1687.16	2172.29	-0.364853	6.63e-08	1.77e-06	ERC1	5	107784433	108049841	+	5391	protein_coding	ELKS/RAB6-interacting/CAST family member 1 [Source:VGNC Symbol;Acc:VGNC:28566]	-
ENSBTAG00000016414	2656	2558.53	2722.86	1976.47	2211.28	2107.34	2645.8	2098.36	0.334401	6.87e-08	1.83e-06	VDR	5	32376365	32440330	+	4267	protein_coding	vitamin D receptor [Source:VGNC Symbol;Acc:VGNC:36784]	zf-C4
ENSBTAG00000014730	1686.18	1773.54	1796.89	2165.5	2221.84	2184.76	1752.2	2190.7	-0.322364	7.18e-08	1.91e-06	NCAPD2	5	103877217	103901222	-	4942	protein_coding	non-SMC condensin I complex subunit D2 [Source:VGNC Symbol;Acc:VGNC:31901]	-
ENSBTAG00000019685	4559.43	4967.92	4700.94	5886.32	5583.41	5871.27	4742.76	5780.34	-0.285404	7.26e-08	1.93e-06	BAG6	23	27645741	27656958	+	3787	protein_coding	Bos taurus BCL2 associated athanogene 6 (BAG6), mRNA. [Source:RefSeq mRNA;Acc:NM_001075366]	ubiquitin
ENSBTAG00000034985	5192.6	5497.96	4930.18	7000.91	6027.01	6750.48	5206.92	6592.8	-0.340384	7.31e-08	1.94e-06	PHLDA1	5	5573899	5575874	-	1550	protein_coding	Bos taurus pleckstrin homology like domain family A member 1 (PHLDA1), mRNA. [Source:RefSeq mRNA;Acc:NM_001105631]	-
ENSBTAG00000046142	1098.02	1114.51	1171.23	849.159	891.041	807.088	1127.92	849.096	0.408961	7.33e-08	1.94e-06	PRKAR1B	25	41917307	41990437	+	3361	protein_coding	Bos taurus protein kinase cAMP-dependent type I regulatory subunit beta (PRKAR1B), mRNA. [Source:RefSeq mRNA;Acc:NM_001075201]	cNMP_binding
ENSBTAG00000015905	1145	1112.49	1137.19	1744.35	1439.3	1423.27	1131.56	1535.64	-0.440806	7.38e-08	1.95e-06	ARHGAP32	29	32330486	32459266	-	7308	protein_coding	Bos taurus Rho GTPase activating protein 32 (ARHGAP32), mRNA. [Source:RefSeq mRNA;Acc:NM_001192087]	RhoGAP
ENSBTAG00000019432	228.02	241.846	220.231	149.852	118.101	113.48	230.033	127.144	0.853944	7.72e-08	2.04e-06	-	19	48205013	48254361	-	4314	protein_coding	intercellular adhesion molecule 2 [Source:NCBI gene;Acc:616254]	-
ENSBTAG00000019271	3837.2	3870.54	3755.95	4588.59	4508.98	4716.32	3821.23	4604.63	-0.268909	8.22e-08	2.16e-06	NARS	24	56833284	56849993	-	2823	protein_coding	Bos taurus asparaginyl-tRNA synthetase (NARS), mRNA. [Source:RefSeq mRNA;Acc:NM_001046572]	tRNA-synt_2
ENSBTAG00000040001	799.54	713.445	750.789	997.051	997.621	1042.53	754.591	1012.4	-0.423488	8.22e-08	2.16e-06	MARVELD2	20	10317496	10341306	-	4009	protein_coding	MARVEL domain containing 2 [Source:VGNC Symbol;Acc:VGNC:31253]	-
ENSBTAG00000012620	1061.81	1114.51	1103.16	1435.83	1376.89	1405.24	1093.16	1405.99	-0.363143	8.61e-08	2.26e-06	RETREG2	2	107128001	107133526	+	2830	protein_coding	Bos taurus reticulophagy regulator family member 2 (RETREG2), mRNA. [Source:RefSeq mRNA;Acc:NM_001205608]	-
ENSBTAG00000015685	828.899	848.476	857.901	623.892	653.878	570.582	845.092	616.117	0.454827	8.75e-08	2.29e-06	KIF12	8	103296384	103331354	-	4290	protein_coding	kinesin family member 12 [Source:VGNC Symbol;Acc:VGNC:30581]	Kunitz_BPTI
ENSBTAG00000015127	6729.05	7585.9	6993.35	6015.61	5087.96	5627.34	7102.77	5576.97	0.348931	9.6e-08	2.51e-06	SDC4	13	73670727	73691288	-	1664	protein_coding	syndecan 4 [Source:VGNC Symbol;Acc:VGNC:34381]	-
novel.158	455.062	565.315	524.551	312.436	381.189	271.504	514.976	321.709	0.676494	9.71e-08	2.53e-06	-	13	78074331	78082816	+	7411	-	-	-
ENSBTAG00000010666	758.437	828.322	875.92	1132.21	1097.48	1067.99	820.893	1099.23	-0.421669	9.95e-08	2.59e-06	KHNYN	10	20736077	20744735	-	3366	protein_coding	Bos taurus KH and NYN domain containing (KHNYN), mRNA. [Source:RefSeq mRNA;Acc:NM_001102551]	-
ENSBTAG00000018073	4635.76	4692.82	4667.9	3967.64	3772.52	3902.87	4665.5	3881.01	0.265656	9.96e-08	2.59e-06	TSPO	5	113927819	113940490	+	926	protein_coding	Bos taurus translocator protein (TSPO), mRNA. [Source:RefSeq mRNA;Acc:NM_175776]	-
ENSBTAG00000004394	975.693	986.53	876.921	642.501	747.015	664.972	946.381	684.829	0.466214	1e-07	2.6e-06	PKIB	9	28522081	28642574	-	1805	protein_coding	Bos taurus cAMP-dependent protein kinase inhibitor beta (PKIB), mRNA. [Source:RefSeq mRNA;Acc:NM_001114518]	-
ENSBTAG00000008612	39.1451	31.2384	40.0421	3.91769	5.76104	7.42393	36.8085	5.70089	2.69881	1.01e-07	2.61e-06	C1R	5	103358822	103387417	+	2583	protein_coding	Bos taurus complement C1r (C1R), mRNA. [Source:RefSeq mRNA;Acc:NM_001034407]	Trypsin
ENSBTAG00000011316	604.793	664.069	587.617	468.164	403.273	408.316	618.826	426.584	0.536245	1.01e-07	2.61e-06	ZC3H12A	3	108403027	108412520	-	2722	protein_coding	Bos taurus zinc finger CCCH-type containing 12A (ZC3H12A), mRNA. [Source:RefSeq mRNA;Acc:NM_001102187]	-
ENSBTAG00000011429	956.12	923.045	944.993	686.575	714.369	718	941.386	706.315	0.414699	1.02e-07	2.63e-06	CREB3	8	59901572	59905938	+	1539	protein_coding	cAMP responsive element binding protein 3 [Source:VGNC Symbol;Acc:VGNC:27693]	bZIP_1
ENSBTAG00000045828	7171.39	7239.25	7159.52	8892.17	8229.65	8653.12	7190.06	8591.65	-0.256889	1.04e-07	2.67e-06	PTBP1	7	43367474	43378190	+	3173	protein_coding	Bos taurus polypyrimidine tract binding protein 1 (PTBP1), transcript variant 1, mRNA. [Source:RefSeq mRNA;Acc:NM_001302784]	RRM_1
ENSBTAG00000046498	1482.62	1470.22	1536.61	1994.1	1994.28	1773.26	1496.49	1920.55	-0.360483	1.05e-07	2.71e-06	SUN1	25	41821515	41866736	-	2879	protein_coding	Sad1 and UNC84 domain containing 1 [Source:NCBI gene;Acc:100847692]	-
ENSBTAG00000011645	1162.61	1206.21	1196.26	1472.07	1521.88	1557.97	1188.36	1517.3	-0.352398	1.09e-07	2.79e-06	U2AF1	1	143261977	143274941	-	971	protein_coding	Bos taurus U2 small nuclear RNA auxiliary factor 1 (U2AF1), mRNA. [Source:RefSeq mRNA;Acc:NM_001080268]	zf-CCCH
ENSBTAG00000022520	995.265	944.207	988.038	1279.12	1217.5	1317.22	975.837	1271.28	-0.381094	1.12e-07	2.86e-06	BRCA1	19	43069372	43139018	-	6760	protein_coding	Bos taurus BRCA1, DNA repair associated (BRCA1), mRNA. [Source:RefSeq mRNA;Acc:NM_178573]	zf-C3HC4
ENSBTAG00000011494	4749.29	5044.5	4668.91	6284.95	5545.96	6134.29	4820.9	5988.4	-0.312785	1.13e-07	2.9e-06	PYGL	10	43742881	43797321	-	5039	protein_coding	Bos taurus glycogen phosphorylase L (PYGL), mRNA. [Source:RefSeq mRNA;Acc:NM_001075203]	-
ENSBTAG00000002820	1612.78	1652.61	1699.79	2032.3	2028.85	2231.42	1655.06	2097.52	-0.341405	1.18e-07	3.01e-06	RBBP7	X	126676491	126698130	+	2451	protein_coding	Bos taurus RB binding protein 7, chromatin remodeling factor (RBBP7), mRNA. [Source:RefSeq mRNA;Acc:NM_001034638]	WD40
ENSBTAG00000020352	302.396	318.43	284.299	165.522	197.796	188.78	301.708	184.033	0.71326	1.21e-07	3.09e-06	PAQR5	10	16171972	16268128	+	3653	protein_coding	progestin and adipoQ receptor family member 5 [Source:VGNC Symbol;Acc:VGNC:32577]	-
ENSBTAG00000044146	298.482	381.915	314.33	198.823	202.597	205.749	331.576	202.389	0.712036	1.21e-07	3.09e-06	NPC1L1	4	76889504	76912254	+	4151	protein_coding	NPC1 like intracellular cholesterol transporter 1 [Source:VGNC Symbol;Acc:VGNC:32195]	-
ENSBTAG00000051385	381.665	413.153	360.379	260.526	258.287	211.052	385.066	243.288	0.660413	1.22e-07	3.1e-06	-	19	62036484	62043264	+	3857	lncRNA	-	-
ENSBTAG00000046350	213.341	196.5	183.192	439.76	275.57	338.319	197.678	351.216	-0.828873	1.22e-07	3.1e-06	PKP1	16	79787223	79824967	+	2606	protein_coding	Bos taurus plakophilin 1 (PKP1), mRNA. [Source:RefSeq mRNA;Acc:NM_174145]	Arm
ENSBTAG00000016378	2911.42	2701.62	2831.98	2185.09	2325.54	2302.48	2815.01	2271.04	0.309914	1.28e-07	3.23e-06	LRP10	10	21950052	21955730	-	3104	protein_coding	Bos taurus LDL receptor related protein 10 (LRP10), mRNA. [Source:RefSeq mRNA;Acc:NM_001100371]	Ldl_recept_a
ENSBTAG00000000394	3226.54	3267.94	3309.48	2692.43	2727.85	2668.37	3267.99	2696.22	0.277349	1.31e-07	3.31e-06	BACE2	1	141381147	141486921	+	1995	protein_coding	beta-secretase 2 [Source:VGNC Symbol;Acc:VGNC:26401]	Asp
ENSBTAG00000009470	4371.53	4583.99	4351.57	3720.82	3456.63	3728.94	4435.7	3635.46	0.287179	1.41e-07	3.55e-06	CLIC4	2	128114762	128188876	-	1603	protein_coding	Bos taurus chloride intracellular channel 4 (CLIC4), mRNA. [Source:RefSeq mRNA;Acc:NM_001080218]	-
ENSBTAG00000005862	567.605	451.446	524.551	704.204	736.453	762.544	514.534	734.401	-0.512588	1.44e-07	3.62e-06	SMC4	1	107045175	107078624	-	4510	protein_coding	Bos taurus structural maintenance of chromosomes 4 (SMC4), mRNA. [Source:RefSeq mRNA;Acc:NM_001105326]	SMC_N
ENSBTAG00000013996	1869.18	2039.57	1831.92	1580.79	1462.34	1331.01	1913.56	1458.05	0.391589	1.49e-07	3.75e-06	SH3BP2	6	115911950	115946978	-	3667	protein_coding	SH3 domain binding protein 2 [Source:VGNC Symbol;Acc:VGNC:34566]	PH
ENSBTAG00000019376	5701.49	5704.54	5629.91	4948.04	4490.73	4633.59	5678.65	4690.79	0.275712	1.51e-07	3.79e-06	FNDC3B	1	95121236	95406498	-	6822	protein_coding	Bos taurus fibronectin type III domain containing 3B (FNDC3B), mRNA. [Source:RefSeq mRNA;Acc:NM_001206211]	fn3
ENSBTAG00000002827	1759.57	1745.32	1808.9	2081.27	2381.23	2284.45	1771.27	2248.98	-0.344488	1.57e-07	3.92e-06	ACAT2	9	96029107	96044723	+	1764	protein_coding	Bos taurus acetyl-CoA acetyltransferase 2 (ACAT2), mRNA. [Source:RefSeq mRNA;Acc:NM_001075549]	Thiolase_N
ENSBTAG00000005708	338.606	321.454	432.454	543.579	534.817	583.309	364.171	553.902	-0.604649	1.62e-07	4.04e-06	KIF20B	26	11351677	11435642	+	5794	protein_coding	Bos taurus kinesin family member 20B (KIF20B), mRNA. [Source:RefSeq mRNA;Acc:NM_001105258]	Kinesin
ENSBTAG00000026523	721.249	665.076	695.731	977.463	896.802	920.568	694.019	931.611	-0.424615	1.63e-07	4.07e-06	PLAGL1	9	81363245	81407582	-	3181	protein_coding	Bos taurus PLAG1 like zinc finger 1 (PLAGL1), mRNA. [Source:RefSeq mRNA;Acc:NM_001103289]	-
ENSBTAG00000006795	278.909	192.469	193.203	423.11	319.738	417.861	221.527	386.903	-0.802916	1.66e-07	4.13e-06	GCSH	18	7759553	7771600	-	1099	protein_coding	Bos taurus glycine cleavage system protein H (GCSH), mRNA. [Source:RefSeq mRNA;Acc:NM_174844]	-
ENSBTAG00000016481	3749.13	3824.19	3725.91	2849.14	3122.49	3193.35	3766.41	3054.99	0.302219	1.72e-07	4.26e-06	CALU	4	92719265	92744873	+	4259	protein_coding	calumenin [Source:VGNC Symbol;Acc:VGNC:26717]	-
ENSBTAG00000002422	1959.21	1912.6	2032.13	2381.95	2618.39	2398.99	1967.98	2466.45	-0.32595	1.73e-07	4.29e-06	BCL9	3	22002398	22098251	-	5969	protein_coding	B cell CLL/lymphoma 9 [Source:NCBI gene;Acc:788729]	-
ENSBTAG00000016828	6706.54	6772.69	6939.29	5696.32	5796.57	5772.64	6806.18	5755.17	0.241977	1.75e-07	4.34e-06	TAPBP	23	7473580	7484202	-	3294	protein_coding	TAP binding protein [Source:VGNC Symbol;Acc:VGNC:35599]	C1-set
ENSBTAG00000047972	1027.56	1207.21	1124.18	865.809	838.232	792.24	1119.65	832.093	0.427553	1.77e-07	4.36e-06	INAVA	16	79497446	79515409	+	2126	protein_coding	innate immunity activator [Source:VGNC Symbol;Acc:VGNC:30192]	-
ENSBTAG00000008151	749.63	756.776	709.746	938.286	1112.84	969.354	738.717	1006.83	-0.447173	1.78e-07	4.4e-06	MAP3K3	19	47912961	47973784	+	4984	protein_coding	mitogen-activated protein kinase kinase kinase 3 [Source:VGNC Symbol;Acc:VGNC:31196]	Pkinase
ENSBTAG00000003100	655.681	674.145	700.736	1115.56	883.36	881.327	676.854	960.083	-0.50477	1.83e-07	4.51e-06	SMTN	17	69938495	69961375	+	4238	protein_coding	Bos taurus smoothelin (SMTN), mRNA. [Source:RefSeq mRNA;Acc:NM_001076879]	CH
ENSBTAG00000024884	521.609	512.915	550.578	684.616	761.418	744.514	528.367	730.183	-0.466642	1.87e-07	4.6e-06	TEDC2	25	1947613	1971554	+	4857	protein_coding	tubulin epsilon and delta complex 2 [Source:NCBI gene;Acc:616898]	Cyclin_C
ENSBTAG00000013113	2572.81	2771.15	2638.77	3262.45	3156.09	3426.68	2660.91	3281.74	-0.302351	1.93e-07	4.73e-06	VDAC1	7	45663905	45696087	-	2541	protein_coding	Bos taurus voltage dependent anion channel 1 (VDAC1), mRNA. [Source:RefSeq mRNA;Acc:NM_174485]	-
ENSBTAG00000007303	2468.1	2520.24	2387.51	3010.74	2946.77	3034.27	2458.62	2997.26	-0.285707	1.99e-07	4.87e-06	RAD21	14	47398425	47427803	+	3556	protein_coding	Bos taurus RAD21 cohesin complex component (RAD21), mRNA. [Source:RefSeq mRNA;Acc:NM_001034717]	Rad21_Rec8_N
ENSBTAG00000007870	472.678	423.23	436.459	217.432	315.897	298.018	444.122	277.116	0.681072	2.02e-07	4.95e-06	FKBP14	4	66328677	66340716	+	5169	protein_coding	Bos taurus FK506 binding protein 14 (FKBP14), mRNA. [Source:RefSeq mRNA;Acc:NM_001076391]	FKBP_C
ENSBTAG00000019682	5456.83	5683.38	5872.17	7161.53	6756.74	6631.69	5670.79	6849.99	-0.27267	2.06e-07	5.03e-06	PRRC2A	23	27657894	27671044	-	6757	protein_coding	Bos taurus proline rich coiled-coil 2A (PRRC2A), mRNA. [Source:RefSeq mRNA;Acc:NM_001205557]	-
ENSBTAG00000004034	903.274	784.992	874.919	553.373	640.436	646.943	854.395	613.584	0.478251	2.08e-07	5.05e-06	SESN3	15	15192650	15264115	+	1645	protein_coding	sestrin 3 [Source:VGNC Symbol;Acc:VGNC:34490]	PA26
ENSBTAG00000008772	950.248	871.653	1003.05	1194.89	1229.02	1316.16	941.652	1246.69	-0.404327	2.12e-07	5.14e-06	SMC2	8	93707084	93754793	+	4009	protein_coding	structural maintenance of chromosomes 2 [Source:VGNC Symbol;Acc:VGNC:34999]	SMC_N
ENSBTAG00000002707	774.095	795.068	725.762	999.99	996.661	1037.23	764.975	1011.29	-0.402448	2.12e-07	5.14e-06	IPO4	10	20966510	20976590	+	4631	protein_coding	Bos taurus importin 4 (IPO4), mRNA. [Source:RefSeq mRNA;Acc:NM_001083661]	-
ENSBTAG00000004004	377.751	379.9	361.38	219.39	275.57	209.991	373.01	234.984	0.664747	2.15e-07	5.21e-06	CSDC2	5	112640001	112654494	+	3038	protein_coding	cold shock domain containing C2 [Source:VGNC Symbol;Acc:VGNC:27750]	CSD
ENSBTAG00000001765	331.755	328.507	331.348	239.958	189.154	183.477	330.537	204.197	0.693737	2.25e-07	5.44e-06	HAPLN4	7	4011049	4015600	+	1335	protein_coding	hyaluronan and proteoglycan link protein 4 [Source:VGNC Symbol;Acc:VGNC:52237]	Xlink
ENSBTAG00000048485	3049.41	3062.37	3025.18	2542.58	2147.91	2501.87	3045.65	2397.45	0.34559	2.32e-07	5.59e-06	TUBB2A	23	50525012	50528874	+	1674	protein_coding	tubulin beta 2A class IIa [Source:NCBI gene;Acc:100295973]	Tubulin
ENSBTAG00000001717	531.395	543.146	561.59	826.632	730.692	710.576	545.377	755.967	-0.471608	2.38e-07	5.74e-06	AURKB	19	27835752	27840596	-	2093	protein_coding	Bos taurus aurora kinase B (AURKB), mRNA. [Source:RefSeq mRNA;Acc:NM_183084]	Pkinase
ENSBTAG00000000454	2721.57	2576.67	2849.99	1972.56	2261.21	2184.76	2716.08	2139.51	0.344308	2.44e-07	5.87e-06	TMEM106C	5	32318296	32323859	-	1697	protein_coding	Bos taurus transmembrane protein 106C (TMEM106C), mRNA. [Source:RefSeq mRNA;Acc:NM_001034461]	-
ENSBTAG00000025101	616.536	619.73	563.592	479.917	327.419	340.44	599.953	382.592	0.648431	2.46e-07	5.92e-06	ASGR2	19	26856102	26877499	-	2366	protein_coding	asialoglycoprotein receptor 2 [Source:VGNC Symbol;Acc:VGNC:55035]	Lectin_C
ENSBTAG00000010835	585.22	595.546	627.659	423.11	448.401	416.801	602.808	429.437	0.488648	2.58e-07	6.19e-06	CRELD1	22	16820562	16828799	-	1856	protein_coding	Bos taurus cysteine rich with EGF like domains 1 (CRELD1), mRNA. [Source:RefSeq mRNA;Acc:NM_001014851]	EGF_CA
ENSBTAG00000007684	688.955	682.207	722.759	523.991	466.645	521.796	697.974	504.144	0.469968	2.61e-07	6.24e-06	MSH3	7	80748981	80931592	+	4104	protein_coding	Bos taurus mutS homolog 3 (MSH3), mRNA. [Source:RefSeq mRNA;Acc:NM_001102305]	-
ENSBTAG00000000098	620.451	552.215	594.625	785.496	808.466	802.845	589.097	798.936	-0.439316	2.65e-07	6.33e-06	SETDB1	3	19801955	19834258	-	4655	protein_coding	Bos taurus SET domain bifurcated 1 (SETDB1), mRNA. [Source:RefSeq mRNA;Acc:NM_001191388]	SET
ENSBTAG00000001244	3623.86	3936.04	3728.92	2873.62	3137.85	3141.38	3762.94	3050.95	0.302657	2.8e-07	6.67e-06	PLAT	27	37053715	37077724	-	2472	protein_coding	Bos taurus plasminogen activator, tissue type (PLAT), mRNA. [Source:RefSeq mRNA;Acc:NM_174146]	Trypsin
ENSBTAG00000006016	1794.81	1846.09	1626.71	2821.71	2222.8	2166.73	1755.87	2403.75	-0.453329	2.86e-07	6.81e-06	GTPBP2	23	17144373	17153545	-	3030	protein_coding	Bos taurus GTP binding protein 2 (GTPBP2), mRNA. [Source:RefSeq mRNA;Acc:NM_001083421]	GTP_EFTU
ENSBTAG00000004881	1876.03	1860.2	1614.7	2666.97	2094.14	2461.56	1783.64	2407.56	-0.432527	2.89e-07	6.87e-06	MTHFD2	11	10424409	10446337	-	1714	protein_coding	Bos taurus methylenetetrahydrofolate dehydrogenase (NADP+ dependent) 2, methenyltetrahydrofolate cyclohydrolase (MTHFD2), mRNA. [Source:RefSeq mRNA;Acc:NM_001075755]	-
ENSBTAG00000006240	250.529	226.731	236.248	140.057	143.066	141.055	237.836	141.393	0.750392	2.98e-07	7.06e-06	TLR4	8	107057826	107068836	+	3716	protein_coding	Bos taurus toll like receptor 4 (TLR4), mRNA. [Source:RefSeq mRNA;Acc:NM_174198]	TIR
ENSBTAG00000012342	2967.2	3137.95	3043.2	2497.53	2411	2577.17	3049.45	2495.23	0.289593	2.98e-07	7.06e-06	LIMA1	5	29637176	29729199	+	4584	protein_coding	Bos taurus LIM domain and actin binding 1 (LIMA1), mRNA. [Source:RefSeq mRNA;Acc:NM_001192754]	LIM
ENSBTAG00000010564	1698.9	1560.91	1794.89	2009.77	2252.57	2249.45	1684.9	2170.6	-0.365243	3e-07	7.09e-06	ELOVL6	6	15199666	15360477	+	3234	protein_coding	ELOVL fatty acid elongase 6 [Source:VGNC Symbol;Acc:VGNC:28452]	ELO
ENSBTAG00000016769	1013.86	1049.01	1034.09	1348.66	1296.23	1307.67	1032.32	1317.52	-0.352041	3.01e-07	7.09e-06	CDK16	X	85590421	85601821	+	3242	protein_coding	Bos taurus cyclin dependent kinase 16 (CDK16), mRNA. [Source:RefSeq mRNA;Acc:NM_001101226]	Pkinase
ENSBTAG00000013007	879.787	865.607	773.813	597.447	620.272	636.337	839.736	618.019	0.442701	3.01e-07	7.09e-06	FAM210B	13	59572279	59582949	-	2891	protein_coding	Bos taurus family with sequence similarity 210 member B (FAM210B), mRNA. [Source:RefSeq mRNA;Acc:NM_001080278]	-
ENSBTAG00000015979	299.46	339.592	353.371	204.699	230.442	172.872	330.808	202.671	0.704244	3.03e-07	7.13e-06	SEZ6	19	20320602	20368883	-	4332	protein_coding	Bos taurus seizure related 6 homolog (SEZ6), mRNA. [Source:RefSeq mRNA;Acc:NM_001078018]	CUB
ENSBTAG00000013915	335.67	332.538	337.354	485.793	509.852	459.223	335.187	484.956	-0.533579	3.05e-07	7.16e-06	DSN1	13	65811649	65827589	-	2165	protein_coding	Bos taurus DSN1 homolog, MIS12 kinetochore complex component (DSN1), mRNA. [Source:RefSeq mRNA;Acc:NM_001100323]	-
ENSBTAG00000031579	296.524	273.084	329.346	448.575	431.118	459.223	299.652	446.305	-0.574309	3.08e-07	7.21e-06	SGO2	2	89070545	89099327	+	5957	protein_coding	Bos taurus shugoshin 2 (SGO2), mRNA. [Source:RefSeq mRNA;Acc:NM_001191290]	-
ENSBTAG00000034033	1117.59	1159.85	1125.18	1568.05	1383.61	1437.06	1134.21	1462.91	-0.367239	3.1e-07	7.25e-06	LHFPL6	12	22798940	23004081	+	501	protein_coding	LHFPL tetraspan subfamily member 6 [Source:VGNC Symbol;Acc:VGNC:30869]	-
ENSBTAG00000005514	9545.54	10250.2	9359.83	13495.5	11276.3	11843.3	9718.54	12205	-0.328687	3.18e-07	7.42e-06	TRIO	20	58644763	58864848	-	9750	protein_coding	Bos taurus trio Rho guanine nucleotide exchange factor (TRIO), mRNA. [Source:RefSeq mRNA;Acc:NM_001102212]	Pkinase
ENSBTAG00000000752	185.939	187.431	190.2	319.291	280.371	298.018	187.857	299.227	-0.671521	3.32e-07	7.74e-06	SGO1	1	157392691	157410804	-	2823	protein_coding	Bos taurus shugoshin 1 (SGO1), mRNA. [Source:RefSeq mRNA;Acc:NM_001081617]	-
ENSBTAG00000051327	48.9314	73.5615	77.081	25.465	19.2035	16.969	66.5246	20.5458	1.69122	3.32e-07	7.74e-06	-	8	28301496	28343893	-	525	lncRNA	-	-
ENSBTAG00000048171	27.4016	30.2307	29.0305	0	2.88052	5.30281	28.8876	2.72778	3.43127	3.35e-07	7.78e-06	-	27	6013825	6015791	-	447	protein_coding	Tracheal antimicrobial peptide [Source:UniProtKB/Swiss-Prot;Acc:P25068]	-
ENSBTAG00000003300	4578.03	4612.2	4539.77	3899.08	3730.28	3880.6	4576.67	3836.65	0.254548	3.35e-07	7.78e-06	MFGE8	21	20466203	20492331	-	3984	protein_coding	milk fat globule-EGF factor 8 protein [Source:VGNC Symbol;Acc:VGNC:31426]	F5_F8_type_C
ENSBTAG00000010597	91.0125	86.6615	86.0904	157.687	152.668	195.143	87.9215	168.499	-0.936354	3.42e-07	7.91e-06	GGCT	4	65806682	65816128	+	1205	protein_coding	Bos taurus gamma-glutamylcyclotransferase (GGCT), mRNA. [Source:RefSeq mRNA;Acc:NM_001037610]	-
ENSBTAG00000012344	2566.94	2571.63	2407.53	3092.03	2995.74	3121.23	2515.37	3069.67	-0.287162	3.43e-07	7.93e-06	RPL26	19	27974414	27979325	-	521	protein_coding	ribosomal protein L26 [Source:NCBI gene;Acc:337890]	KOW
ENSBTAG00000010890	935.569	828.322	816.858	1149.84	1139.73	1111.47	860.25	1133.68	-0.398079	3.5e-07	8.09e-06	PRMT5	10	21915369	21923670	+	2944	protein_coding	protein arginine methyltransferase 5 [Source:VGNC Symbol;Acc:VGNC:33350]	-
ENSBTAG00000017733	1764.47	1750.36	1496.57	1335.93	1239.58	1252.52	1670.47	1276.01	0.388593	3.52e-07	8.1e-06	CA2	14	76994568	77012297	-	1568	protein_coding	Bos taurus carbonic anhydrase II (CA2), mRNA. [Source:RefSeq mRNA;Acc:NM_178572]	-
ENSBTAG00000001258	668.403	748.715	689.725	453.472	512.733	536.644	702.281	500.95	0.487948	3.59e-07	8.27e-06	TMEM50B	1	2046733	2083566	+	2049	protein_coding	Bos taurus transmembrane protein 50B (TMEM50B), mRNA. [Source:RefSeq mRNA;Acc:NM_001034786]	-
ENSBTAG00000009080	798.561	874.676	818.86	602.344	616.432	636.337	830.699	618.371	0.426061	3.67e-07	8.44e-06	ITGB6	2	36097616	36247251	+	3742	protein_coding	integrin subunit beta 6 [Source:VGNC Symbol;Acc:VGNC:30331]	-
ENSBTAG00000010888	227.042	217.661	219.23	119.489	144.026	120.904	221.311	128.14	0.78708	3.85e-07	8.83e-06	VSIR	28	27894350	27920827	-	1961	protein_coding	Bos taurus V-set immunoregulatory receptor (VSIR), mRNA. [Source:RefSeq mRNA;Acc:NM_001080347]	V-set
ENSBTAG00000024814	546.075	580.43	529.556	856.994	744.135	709.516	552.02	770.215	-0.481184	3.87e-07	8.86e-06	B4GALNT4	29	50897509	50908967	-	3021	protein_coding	beta-1,4-N-acetyl-galactosaminyltransferase 4 [Source:VGNC Symbol;Acc:VGNC:54409]	-
ENSBTAG00000015347	370.9	376.877	369.388	269.341	241.004	216.355	372.388	242.233	0.618928	3.92e-07	8.95e-06	WNT10B	5	30841487	30847512	+	2438	protein_coding	Wnt family member 10B [Source:VGNC Symbol;Acc:VGNC:56232]	wnt
ENSBTAG00000005161	1590.27	1662.69	1664.75	2090.09	2143.11	1932.34	1639.24	2055.18	-0.326764	4e-07	9.13e-06	ATP8B2	3	16210799	16232969	-	6061	protein_coding	Bos taurus ATPase phospholipid transporting 8B2 (ATP8B2), mRNA. [Source:RefSeq mRNA;Acc:NM_001191221]	-
ENSBTAG00000011088	3228.5	3506.77	3284.45	2830.53	2630.88	2708.67	3339.9	2723.36	0.29437	4.16e-07	9.47e-06	SLC6A6	22	57784828	57868863	-	6785	protein_coding	solute carrier family 6 member 6 [Source:VGNC Symbol;Acc:VGNC:34922]	SNF
ENSBTAG00000032548	632.194	591.515	651.685	919.677	775.821	876.024	625.131	857.174	-0.454989	4.2e-07	9.54e-06	SYBU	14	54705056	54833681	+	3774	protein_coding	Bos taurus syntabulin (SYBU), mRNA. [Source:RefSeq mRNA;Acc:NM_001076511]	-
ENSBTAG00000016588	1241.88	1216.28	1314.38	940.245	976.497	1009.65	1257.51	975.466	0.366759	4.23e-07	9.6e-06	TMEM8A	25	365762	375066	-	2857	protein_coding	transmembrane protein 8A [Source:VGNC Symbol;Acc:VGNC:36123]	-
ENSBTAG00000023730	1206.65	1248.53	1331.4	906.944	1010.1	986.322	1262.19	967.79	0.383159	4.24e-07	9.6e-06	TUBB3	18	14708940	14717352	+	1831	protein_coding	Bos taurus tubulin beta 3 class III (TUBB3), mRNA. [Source:RefSeq mRNA;Acc:NM_001077127]	Tubulin
ENSBTAG00000016724	992.329	1137.68	1028.08	1400.57	1344.24	1345.85	1052.7	1363.56	-0.373561	4.24e-07	9.6e-06	NPEPL1	13	57665835	57682867	-	2520	protein_coding	aminopeptidase like 1 [Source:VGNC Symbol;Acc:VGNC:32197]	-
ENSBTAG00000014261	3402.69	3378.79	3136.3	4426.01	3778.28	4264.52	3305.93	4156.27	-0.330064	4.28e-07	9.67e-06	TARS	20	40309676	40332876	-	2558	protein_coding	Bos taurus threonyl-tRNA synthetase (TARS), mRNA. [Source:RefSeq mRNA;Acc:NM_001034370]	tRNA-synt_2b
ENSBTAG00000019743	295.546	309.361	361.38	489.711	461.844	473.011	322.096	474.855	-0.560226	4.34e-07	9.79e-06	CHTF18	25	669580	678220	+	3750	protein_coding	chromosome transmission fidelity factor 18 [Source:VGNC Symbol;Acc:VGNC:27352]	AAA
ENSBTAG00000009995	2750.93	2471.87	2313.43	2086.17	1894.42	1855.98	2512.07	1945.52	0.36863	4.4e-07	9.9e-06	CPEB4	20	5606065	5678507	+	6565	protein_coding	cytoplasmic polyadenylation element binding protein 4 [Source:VGNC Symbol;Acc:VGNC:27650]	-
ENSBTAG00000015369	214.32	208.592	194.204	108.716	117.141	127.267	205.705	117.708	0.806814	4.43e-07	9.95e-06	MLLT11	3	19721037	19726107	-	1340	protein_coding	Bos taurus MLLT11, transcription factor 7 cofactor (MLLT11), mRNA. [Source:RefSeq mRNA;Acc:NM_001076169]	-
ENSBTAG00000007648	4471.35	4665.61	4225.44	3684.58	3391.33	3769.24	4454.13	3615.05	0.301358	4.43e-07	9.95e-06	NET1	13	43160605	43186863	-	6386	protein_coding	neuroepithelial cell transforming 1 [Source:VGNC Symbol;Acc:VGNC:32010]	RhoGEF
ENSBTAG00000031941	1107.81	1114.51	1015.07	1352.58	1357.69	1460.39	1079.13	1390.22	-0.364979	4.59e-07	1.03e-05	PEPD	18	43817967	43937996	-	2060	protein_coding	Bos taurus peptidase D (PEPD), mRNA. [Source:RefSeq mRNA;Acc:NM_001080318]	Peptidase_M24
ENSBTAG00000054306	1715.54	1782.61	1717.8	1293.82	1308.72	1481.6	1738.65	1361.38	0.353625	4.74e-07	1.06e-05	-	11	858769	922067	+	1898	lncRNA	-	-
ENSBTAG00000018501	1833.95	1858.18	2016.12	1431.91	1610.21	1389.34	1902.75	1477.15	0.36467	4.8e-07	1.07e-05	ICE1	20	67652634	67715253	-	7273	protein_coding	interactor of little elongation complex ELL subunit 1 [Source:VGNC Symbol;Acc:VGNC:30026]	-
ENSBTAG00000015327	15593.5	16543.3	15483.3	18708.9	18661	18401.8	15873.3	18590.6	-0.227995	4.87e-07	1.09e-05	SPTAN1	11	99104054	99159309	+	8036	protein_coding	Bos taurus spectrin alpha, non-erythrocytic 1 (SPTAN1), mRNA. [Source:RefSeq mRNA;Acc:NM_001114156]	SH3_1
ENSBTAG00000004787	1077.47	1086.29	1096.15	832.508	827.67	865.418	1086.64	841.866	0.368554	5e-07	1.11e-05	METRNL	19	49624451	49639773	-	1690	protein_coding	Bos taurus meteorin like, glial cell differentiation regulator (METRNL), mRNA. [Source:RefSeq mRNA;Acc:NM_001206050]	-
ENSBTAG00000015478	752.565	806.153	691.727	1074.43	921.767	1063.74	750.148	1019.98	-0.442875	5.11e-07	1.14e-05	SRD5A1	20	66561436	66598483	-	2870	protein_coding	Bos taurus steroid 5 alpha-reductase 1 (SRD5A1), mRNA. [Source:RefSeq mRNA;Acc:NM_001099137]	-
ENSBTAG00000020079	762.352	822.276	831.874	1000.97	1078.28	1095.56	805.501	1058.27	-0.393662	5.26e-07	1.17e-05	MAP3K4	9	96709109	96779448	+	5741	protein_coding	mitogen-activated protein kinase kinase kinase 4 [Source:VGNC Symbol;Acc:VGNC:31197]	Pkinase
ENSBTAG00000052518	3144.33	3165.16	3301.47	3662.06	4006.81	4168.01	3203.65	3945.62	-0.300352	5.32e-07	1.18e-05	TUBB4B	11	106254513	106259949	+	4563	protein_coding	tubulin beta 4B class IVb [Source:NCBI gene;Acc:539149]	Tubulin
ENSBTAG00000004991	442.34	418.192	382.402	586.674	575.144	584.37	414.311	582.062	-0.490155	5.36e-07	1.19e-05	ELP1	8	98474958	98536474	-	4715	protein_coding	elongator complex protein 1 [Source:VGNC Symbol;Acc:VGNC:28454]	-
ENSBTAG00000009126	272.059	220.684	205.216	393.728	336.061	376.499	232.653	368.763	-0.663497	5.39e-07	1.19e-05	YBX2	19	26988948	26996169	-	1303	protein_coding	Y-box binding protein 2 [Source:VGNC Symbol;Acc:VGNC:37017]	CSD
ENSBTAG00000027337	1065.73	1039.94	1145.2	742.402	804.626	885.569	1083.62	810.865	0.41918	5.44e-07	1.2e-05	CTSA	13	74649200	74655766	+	1827	protein_coding	Bos taurus cathepsin A (CTSA), mRNA. [Source:RefSeq mRNA;Acc:NM_001035326]	Peptidase_S10
ENSBTAG00000021523	2039.46	2112.12	2126.23	1678.73	1703.35	1724.47	2092.61	1702.18	0.297968	5.52e-07	1.22e-05	STAT3	19	42417949	42491771	-	4651	protein_coding	Bos taurus signal transducer and activator of transcription 3 (STAT3), mRNA. [Source:RefSeq mRNA;Acc:NM_001012671]	STAT_alpha
ENSBTAG00000000033	232.914	233.784	193.203	104.798	121.942	144.236	219.967	123.659	0.833462	5.55e-07	1.22e-05	PHOSPHO1	19	37344874	37351524	+	2057	protein_coding	Bos taurus phosphoethanolamine/phosphocholine phosphatase (PHOSPHO1), mRNA. [Source:RefSeq mRNA;Acc:NM_001193119]	-
ENSBTAG00000031641	3727.6	3878.6	3746.94	3185.08	3098.48	3199.72	3784.38	3161.09	0.259706	5.77e-07	1.27e-05	PSMD8	18	48185748	48192106	+	1547	protein_coding	Bos taurus proteasome 26S subunit, non-ATPase 8 (PSMD8), mRNA. [Source:RefSeq mRNA;Acc:NM_001035111]	-
ENSBTAG00000013726	2400.58	2502.1	2476.6	2950.02	2937.17	3027.9	2459.76	2971.7	-0.272695	5.78e-07	1.27e-05	RNPEP	16	80509611	80522913	-	2337	protein_coding	Bos taurus arginyl aminopeptidase (RNPEP), mRNA. [Source:RefSeq mRNA;Acc:NM_001097563]	-
ENSBTAG00000018245	280.866	251.923	307.323	173.358	156.508	184.538	280.037	171.468	0.709174	5.88e-07	1.28e-05	SLC1A3	20	37571932	37652390	-	3875	protein_coding	Bos taurus solute carrier family 1 member 3 (SLC1A3), mRNA. [Source:RefSeq mRNA;Acc:NM_174600]	SDF
ENSBTAG00000001597	460.934	447.415	496.522	338.88	306.295	323.471	468.29	322.882	0.536583	5.88e-07	1.28e-05	PITPNM2	17	52428786	52553696	+	9007	protein_coding	Bos taurus phosphatidylinositol transfer protein membrane associated 2 (PITPNM2), mRNA. [Source:RefSeq mRNA;Acc:NM_001191383]	IP_trans
ENSBTAG00000000076	110.585	117.9	145.152	196.864	239.083	222.718	124.546	219.555	-0.818376	6.02e-07	1.31e-05	RECK	8	60326356	60410644	+	5250	protein_coding	reversion inducing cysteine rich protein with kazal motifs [Source:VGNC Symbol;Acc:VGNC:33847]	-
ENSBTAG00000013369	1201.76	1313.02	1193.25	1556.3	1591.97	1542.06	1236.01	1563.44	-0.33929	6.31e-07	1.37e-05	COL14A1	14	81512830	81729606	+	5528	protein_coding	collagen type XIV alpha 1 chain [Source:VGNC Symbol;Acc:VGNC:53851]	VWA
ENSBTAG00000012589	1079.43	1056.06	1111.17	1355.52	1408.58	1346.91	1082.22	1370.34	-0.34073	6.34e-07	1.38e-05	HSPE1	2	86044912	86048062	+	952	protein_coding	Bos taurus heat shock protein family E (Hsp10) member 1 (HSPE1), mRNA. [Source:RefSeq mRNA;Acc:NM_174346]	-
ENSBTAG00000013413	503.015	463.538	553.582	335.942	373.508	334.077	506.712	347.842	0.542071	6.48e-07	1.4e-05	CCDC51	22	51422933	51433253	+	2738	protein_coding	coiled-coil domain containing 51 [Source:VGNC Symbol;Acc:VGNC:26899]	-
ENSBTAG00000010134	1668.56	1540.76	1578.66	1107.73	1275.11	1308.73	1595.99	1230.52	0.375687	6.48e-07	1.4e-05	OSTM1	9	42052263	42095170	+	3208	protein_coding	Bos taurus osteopetrosis associated transmembrane protein 1 (OSTM1), mRNA. [Source:RefSeq mRNA;Acc:NM_001075776]	-
ENSBTAG00000018101	3396.82	3342.51	3372.54	4105.74	3917.51	4034.38	3370.63	4019.21	-0.253826	6.66e-07	1.44e-05	AHCY	13	63686723	63702437	-	2153	protein_coding	Bos taurus adenosylhomocysteinase (AHCY), mRNA. [Source:RefSeq mRNA;Acc:NM_001034315]	-
ENSBTAG00000017662	1531.55	1538.74	1568.65	1285.98	1193.5	1209.04	1546.32	1229.51	0.330647	6.66e-07	1.44e-05	EEF2K	25	19903413	19955828	+	4213	protein_coding	eukaryotic elongation factor 2 kinase [Source:VGNC Symbol;Acc:VGNC:28336]	-
ENSBTAG00000010365	821.069	758.792	797.838	565.126	609.71	598.157	792.566	590.998	0.423563	6.67e-07	1.44e-05	SQOR	10	64811087	64864928	-	1728	protein_coding	Bos taurus sulfide quinone oxidoreductase (SQOR), mRNA. [Source:RefSeq mRNA;Acc:NM_001040511]	Pyr_redox_2
ENSBTAG00000015782	2358.5	2279.4	2394.52	3223.28	2769.14	2837	2344.14	2943.14	-0.328372	6.68e-07	1.44e-05	SCAP	22	52163455	52264116	+	5756	protein_coding	Bos taurus SREBF chaperone (SCAP), mRNA. [Source:RefSeq mRNA;Acc:NM_001101889]	-
ENSBTAG00000002765	547.053	545.161	552.581	331.045	408.074	404.074	548.265	381.064	0.525353	6.7e-07	1.44e-05	CYP24A1	13	81592182	81610449	-	1344	protein_coding	Bos taurus cytochrome P450, family 24, subfamily A, polypeptide 1 (CYP24A1), mRNA. [Source:RefSeq mRNA;Acc:NM_001191417]	p450
ENSBTAG00000011419	4868.68	4837.93	4515.74	6589.55	5381.77	5987.93	4740.78	5986.42	-0.336505	6.73e-07	1.45e-05	HSPA9	7	49894161	49909804	-	2651	protein_coding	heat shock protein family A (Hsp70) member 9 [Source:VGNC Symbol;Acc:VGNC:52243]	HSP70
ENSBTAG00000018322	985.479	819.253	955.003	667.966	667.321	701.031	919.912	678.773	0.439151	6.85e-07	1.47e-05	SEC24A	7	46170428	46243671	+	6411	protein_coding	Bos taurus SEC24 homolog A, COPII coat complex component (SEC24A), mRNA. [Source:RefSeq mRNA;Acc:NM_001101849]	-
ENSBTAG00000020647	1187.08	1267.68	1138.2	901.068	953.453	923.749	1197.65	926.09	0.370823	7.07e-07	1.51e-05	RASL11B	6	68530371	68534898	+	1987	protein_coding	Bos taurus RAS like family 11 member B (RASL11B), mRNA. [Source:RefSeq mRNA;Acc:NM_001015635]	Ras
ENSBTAG00000048952	136.029	135.031	163.171	68.5595	78.7343	74.2393	144.744	73.8444	0.970631	7.08e-07	1.51e-05	-	19	22809136	22815031	-	1952	lncRNA	-	-
ENSBTAG00000002575	1144.02	1111.48	1179.24	798.229	900.643	922.689	1144.91	873.854	0.390257	7.15e-07	1.52e-05	SSU72	16	51053560	51078042	+	903	protein_coding	Bos taurus SSU72 homolog, RNA polymerase II CTD phosphatase (SSU72), mRNA. [Source:RefSeq mRNA;Acc:NM_001076349]	-
ENSBTAG00000021187	1781.1	1633.47	1545.62	1258.56	1282.79	1339.49	1653.4	1293.61	0.354472	7.23e-07	1.54e-05	ID2	11	88604880	88607401	-	1396	protein_coding	inhibitor of DNA binding 2 [Source:NCBI gene;Acc:505025]	HLH
ENSBTAG00000012835	801.497	771.892	743.781	959.833	1001.46	1127.38	772.39	1029.56	-0.413736	7.39e-07	1.57e-05	-	NKLS02001111.1	113391	117065	-	966	protein_coding	-	MAGE
ENSBTAG00000031797	2420.15	2366.06	2503.63	1888.32	2031.73	2012.95	2429.95	1977.67	0.297215	7.59e-07	1.61e-05	MANF	22	49379095	49383627	-	1512	protein_coding	mesencephalic astrocyte derived neurotrophic factor [Source:VGNC Symbol;Acc:VGNC:31171]	-
ENSBTAG00000002341	6824.96	7472.03	6946.3	9716.84	7947.36	9084.77	7081.1	8916.32	-0.332441	7.62e-07	1.61e-05	ETS1	29	31813186	31949833	-	3262	protein_coding	ETS proto-oncogene 1, transcription factor [Source:VGNC Symbol;Acc:VGNC:28626]	Ets
ENSBTAG00000000817	968.842	976.453	1030.08	804.105	737.414	721.182	991.793	754.234	0.394569	7.78e-07	1.65e-05	SYNJ2	9	94544473	94653549	+	5312	protein_coding	synaptojanin 2 [Source:VGNC Symbol;Acc:VGNC:35528]	Exo_endo_phos
ENSBTAG00000021953	1218.39	1134.66	1227.29	856.994	951.532	948.142	1193.45	918.89	0.377475	7.8e-07	1.65e-05	LARGE1	5	71806170	72364695	-	4766	protein_coding	Bos taurus LARGE xylosyl- and glucuronyltransferase 1 (LARGE1), mRNA. [Source:RefSeq mRNA;Acc:NM_001205588]	Glyco_transf_8
ENSBTAG00000005819	304.354	331.53	276.29	466.205	434.959	435.891	304.058	445.685	-0.551936	8.37e-07	1.77e-05	CCDC61	18	53492950	53513160	+	2038	protein_coding	coiled-coil domain containing 61 [Source:VGNC Symbol;Acc:VGNC:26906]	-
ENSBTAG00000030670	805.411	862.584	924.972	1157.68	1144.53	1083.89	864.322	1128.7	-0.385551	8.42e-07	1.77e-05	PCNT	1	146001886	146105891	+	9420	protein_coding	pericentrin [Source:VGNC Symbol;Acc:VGNC:32637]	-
ENSBTAG00000012897	898.381	787.007	940.989	640.542	674.042	620.429	875.459	645.004	0.440363	8.47e-07	1.78e-05	ITGA7	5	57548839	57572012	+	4060	protein_coding	Bos taurus integrin subunit alpha 7 (ITGA7), mRNA. [Source:RefSeq mRNA;Acc:NM_001191305]	FG-GAP
ENSBTAG00000020959	3633.65	3671.02	3645.83	4271.26	4266.05	4680.26	3650.17	4405.86	-0.271184	8.51e-07	1.79e-05	SET	11	99200518	99206514	+	1601	protein_coding	SET nuclear proto-oncogene [Source:NCBI gene;Acc:538444]	-
ENSBTAG00000016683	3110.08	3603.5	3171.33	2808	2350.51	2520.96	3294.97	2559.82	0.36417	8.56e-07	1.8e-05	NFKBIA	21	45639133	45643131	-	2179	protein_coding	NFKB inhibitor alpha [Source:VGNC Symbol;Acc:VGNC:32045]	Ank
ENSBTAG00000002382	515.737	474.623	498.524	732.607	627.954	695.729	496.295	685.43	-0.46532	8.6e-07	1.8e-05	DDX10	15	18358195	18664995	+	3258	protein_coding	Bos taurus DEAD-box helicase 10 (DDX10), mRNA. [Source:RefSeq mRNA;Acc:NM_001076881]	DEAD
ENSBTAG00000001961	1198.82	1103.42	1325.39	1582.75	1577.57	1525.09	1209.21	1561.8	-0.369268	8.67e-07	1.81e-05	MAP1B	20	9401263	9494370	-	12056	protein_coding	Bos taurus microtubule associated protein 1B (MAP1B), mRNA. [Source:RefSeq mRNA;Acc:NM_001206119]	-
ENSBTAG00000005976	434.511	442.376	382.402	590.591	576.104	592.854	419.763	586.517	-0.482377	8.7e-07	1.82e-05	HSD17B7	3	6634642	6664654	-	2427	protein_coding	Bos taurus hydroxysteroid 17-beta dehydrogenase 7 (HSD17B7), mRNA. [Source:RefSeq mRNA;Acc:NM_001083375]	adh_short
ENSBTAG00000032087	2657.96	2700.61	2857	3662.06	3384.61	3162.6	2738.52	3403.09	-0.313753	8.85e-07	1.85e-05	ATXN2L	25	25974051	25985608	-	4541	protein_coding	Bos taurus ataxin 2 like (ATXN2L), mRNA. [Source:RefSeq mRNA;Acc:NM_001205530]	-
ENSBTAG00000018877	665.468	687.245	656.69	841.323	877.599	943.9	669.801	887.607	-0.405627	9.31e-07	1.94e-05	PDIA5	1	67411430	67504231	+	1852	protein_coding	Bos taurus protein disulfide isomerase family A member 5 (PDIA5), mRNA. [Source:RefSeq mRNA;Acc:NM_001046091]	-
ENSBTAG00000008731	1306.47	1252.56	1312.38	1582.75	1634.22	1604.63	1290.47	1607.2	-0.31664	9.34e-07	1.94e-05	PRDX3	26	39330323	39339704	-	1648	protein_coding	Bos taurus peroxiredoxin 3 (PRDX3), mRNA. [Source:RefSeq mRNA;Acc:NM_174432]	-
ENSBTAG00000008895	111.564	38.2923	92.0968	31.3415	20.1637	18.0296	80.6509	23.1782	1.797	9.35e-07	1.94e-05	BPGM	4	98321779	98353157	+	1373	protein_coding	Bos taurus bisphosphoglycerate mutase (BPGM), mRNA. [Source:RefSeq mRNA;Acc:NM_001035402]	-
ENSBTAG00000003438	704.613	846.461	713.75	605.283	459.923	495.282	754.941	520.163	0.537061	9.45e-07	1.96e-05	ZBTB43	11	97584412	97610512	+	2883	protein_coding	Bos taurus zinc finger and BTB domain containing 43 (ZBTB43), mRNA. [Source:RefSeq mRNA;Acc:NM_001024503]	BTB
ENSBTAG00000038889	194.747	212.623	163.171	105.778	99.8581	112.42	190.18	106.018	0.844173	9.94e-07	2.06e-05	RILP	19	22749344	22753428	-	2306	protein_coding	Rab interacting lysosomal protein [Source:VGNC Symbol;Acc:VGNC:33966]	-
ENSBTAG00000012212	397.323	403.077	381.401	258.567	282.291	261.959	393.933	267.606	0.557349	9.96e-07	2.06e-05	CYP26B1	11	12376837	12396521	+	5373	protein_coding	cytochrome P450, family 26, subfamily B, polypeptide 1 [Source:NCBI gene;Acc:540868]	p450
ENSBTAG00000015541	1253.62	1201.17	1208.27	1807.03	1412.42	1635.39	1221.02	1618.28	-0.406116	1.03e-06	2.14e-05	DLC1	27	23395827	23916949	+	7055	protein_coding	DLC1 Rho GTPase activating protein [Source:VGNC Symbol;Acc:VGNC:28084]	START
ENSBTAG00000013912	906.21	910.953	979.029	576.879	748.936	699.971	932.064	675.262	0.465029	1.04e-06	2.14e-05	TXNRD1	5	67898938	67961973	+	3519	protein_coding	Bos taurus thioredoxin reductase 1 (TXNRD1), mRNA. [Source:RefSeq mRNA;Acc:NM_174625]	Pyr_redox_2
ENSBTAG00000018160	168.324	205.569	183.192	66.6007	124.823	89.0872	185.695	93.5035	0.987924	1.08e-06	2.22e-05	LAMA1	24	39951775	40062824	-	10904	protein_coding	laminin subunit alpha 1 [Source:VGNC Symbol;Acc:VGNC:30769]	Laminin_EGF
ENSBTAG00000017992	3741.3	3566.22	3672.86	4280.07	4315.02	4455.42	3660.13	4350.17	-0.249008	1.15e-06	2.36e-05	CD164	9	40759545	40770266	+	1198	protein_coding	Bos taurus CD164 molecule (CD164), mRNA. [Source:RefSeq mRNA;Acc:NM_001046041]	-
ENSBTAG00000030301	1830.04	1883.38	2195.31	1470.11	1549.72	1569.63	1969.57	1529.82	0.36458	1.18e-06	2.41e-05	MAP7D1	3	109649571	109671174	-	3390	protein_coding	MAP7 domain containing 1 [Source:VGNC Symbol;Acc:VGNC:55611]	-
ENSBTAG00000049516	1698.9	1656.64	1799.89	1956.88	2342.82	2343.84	1718.48	2214.52	-0.365667	1.19e-06	2.43e-05	ARL6IP1	25	16433450	16442049	-	3064	protein_coding	Bos taurus ADP ribosylation factor like GTPase 6 interacting protein 1 (ARL6IP1), mRNA. [Source:RefSeq mRNA;Acc:NM_001078157]	-
ENSBTAG00000007763	2274.33	2490.01	2068.17	3319.26	2705.77	2915.48	2277.5	2980.17	-0.387971	1.2e-06	2.45e-05	SLC1A4	11	63379682	63409616	+	4457	protein_coding	Bos taurus solute carrier family 1 member 4 (SLC1A4), mRNA. [Source:RefSeq mRNA;Acc:NM_001081577]	SDF
ENSBTAG00000012962	4772.77	4759.33	4419.64	6474.96	5194.54	6031.42	4650.58	5900.3	-0.343273	1.22e-06	2.49e-05	SARS	3	34170143	34190011	-	1856	protein_coding	seryl-tRNA synthetase [Source:VGNC Symbol;Acc:VGNC:34291]	tRNA-synt_2b
ENSBTAG00000003381	1197.84	1268.68	1234.3	986.278	916.966	995.868	1233.61	966.37	0.352584	1.23e-06	2.5e-05	TENT4A	20	66450023	66491585	-	5440	protein_coding	terminal nucleotidyltransferase 4A [Source:VGNC Symbol;Acc:VGNC:54566]	NTP_transf_2
ENSBTAG00000025029	1743.92	1701.99	1868.96	1341.81	1474.83	1410.55	1771.62	1409.06	0.330248	1.25e-06	2.53e-05	MAN2A1	7	108794483	109024141	+	6209	protein_coding	mannosidase alpha class 2A member 1 [Source:VGNC Symbol;Acc:VGNC:31164]	-
ENSBTAG00000012928	1518.83	1638.51	1645.73	2009.77	1942.43	1979.01	1601.02	1977.07	-0.30447	1.28e-06	2.6e-05	PPP4C	25	26202157	26210403	-	1472	protein_coding	Bos taurus protein phosphatase 4 catalytic subunit (PPP4C), mRNA. [Source:RefSeq mRNA;Acc:NM_001099108]	Metallophos
ENSBTAG00000018823	4432.21	4374.39	4621.86	3590.56	3862.78	3771.36	4476.15	3741.57	0.258614	1.34e-06	2.72e-05	GRN	19	44149003	44156201	+	2689	protein_coding	granulin precursor [Source:VGNC Symbol;Acc:VGNC:29663]	-
ENSBTAG00000021965	1935.73	1826.94	1746.84	1429.96	1483.47	1506	1836.5	1473.14	0.318342	1.34e-06	2.72e-05	SUB1	20	41067802	41130663	-	3811	protein_coding	Bos taurus SUB1 homolog, transcriptional regulator (SUB1), mRNA. [Source:RefSeq mRNA;Acc:NM_001105407]	-
ENSBTAG00000046533	4024.12	4314.93	4117.33	3212.5	3467.19	3578.34	4152.13	3419.34	0.280286	1.35e-06	2.74e-05	RAB31	24	41786924	41868538	+	4173	protein_coding	Bos taurus RAB31, member RAS oncogene family (RAB31), mRNA. [Source:RefSeq mRNA;Acc:NM_001076944]	Ras
ENSBTAG00000000526	1678.35	1610.29	1652.74	2101.84	1942.43	2041.58	1647.13	2028.62	-0.300371	1.38e-06	2.79e-05	TOPBP1	1	135753514	135824423	+	6168	protein_coding	Bos taurus DNA topoisomerase II binding protein 1 (TOPBP1), mRNA. [Source:RefSeq mRNA;Acc:NM_001206766]	BRCT
ENSBTAG00000006599	1278.09	1347.28	1098.15	1958.84	1513.23	1627.96	1241.18	1700.01	-0.453892	1.39e-06	2.8e-05	INHBE	5	56005014	56006928	-	1668	protein_coding	inhibin subunit beta E [Source:VGNC Symbol;Acc:VGNC:30203]	-
ENSBTAG00000024964	167.346	197.507	205.216	290.888	305.335	295.897	190.023	297.373	-0.646763	1.43e-06	2.89e-05	-	12	17980048	17985061	+	567	protein_coding	-	RRM_1
ENSBTAG00000034645	220.191	226.731	203.213	103.819	145.946	126.207	216.712	125.324	0.789635	1.47e-06	2.95e-05	PON3	4	12593909	12631421	-	2216	protein_coding	Bos taurus paraoxonase 3 (PON3), mRNA. [Source:RefSeq mRNA;Acc:NM_001075479]	-
ENSBTAG00000012142	165.388	194.484	207.218	319.291	274.61	304.381	189.03	299.427	-0.66374	1.51e-06	3.03e-05	RAD18	22	17583266	17694050	+	2441	protein_coding	Bos taurus RAD18, E3 ubiquitin protein ligase (RAD18), mRNA. [Source:RefSeq mRNA;Acc:NM_001035295]	SAP
ENSBTAG00000012941	330.776	347.654	379.399	233.102	236.203	236.505	352.61	235.27	0.583636	1.52e-06	3.06e-05	IFT46	15	29205690	29219880	-	1618	protein_coding	intraflagellar transport 46 [Source:VGNC Symbol;Acc:VGNC:30069]	-
ENSBTAG00000016547	462.891	458.5	465.489	619.974	626.033	629.974	462.293	625.327	-0.43571	1.54e-06	3.09e-05	CEP57	15	14448588	14488828	-	1744	protein_coding	centrosomal protein 57 [Source:VGNC Symbol;Acc:VGNC:27207]	-
ENSBTAG00000015408	402.216	426.253	425.447	596.468	561.702	566.34	417.972	574.837	-0.460006	1.55e-06	3.09e-05	DTYMK	3	120728099	120736657	-	2190	protein_coding	Bos taurus deoxythymidylate kinase (DTYMK), mRNA. [Source:RefSeq mRNA;Acc:NM_001098893]	-
ENSBTAG00000012083	620.451	633.838	666.7	886.377	837.272	810.269	640.33	844.639	-0.399977	1.62e-06	3.24e-05	IRX3	18	22615235	22618354	-	2398	protein_coding	iroquois homeobox 3 [Source:VGNC Symbol;Acc:VGNC:30287]	Coprinus_mating
ENSBTAG00000010493	1024.62	1092.34	1135.19	862.87	750.856	861.176	1084.05	824.968	0.394517	1.63e-06	3.24e-05	SERTAD1	18	49764725	49767618	-	1177	protein_coding	Bos taurus SERTA domain containing 1 (SERTAD1), mRNA. [Source:RefSeq mRNA;Acc:NM_001040564]	-
ENSBTAG00000008753	949.27	861.576	851.895	1200.77	1106.12	1135.86	887.58	1147.58	-0.370447	1.63e-06	3.24e-05	BRD8	7	49592340	49612744	-	3186	protein_coding	bromodomain containing 8 [Source:NCBI gene;Acc:539896]	Bromodomain
ENSBTAG00000004305	82.2048	112.861	101.106	51.9093	42.2477	31.8169	98.7242	41.9913	1.22865	1.63e-06	3.25e-05	RGS16	16	63646670	63652245	-	2367	protein_coding	Bos taurus regulator of G protein signaling 16 (RGS16), mRNA. [Source:RefSeq mRNA;Acc:NM_174450]	RGS
ENSBTAG00000000920	219.213	286.184	299.314	147.893	186.274	128.328	268.237	154.165	0.79603	1.64e-06	3.25e-05	DNAH17	19	53691404	53787907	+	15118	protein_coding	dynein axonemal heavy chain 17 [Source:VGNC Symbol;Acc:VGNC:28124]	Dynein_heavy
ENSBTAG00000039509	459.955	499.815	430.452	321.25	331.26	317.108	463.408	323.206	0.519405	1.65e-06	3.26e-05	GPRC5A	5	96960382	96980220	-	2054	protein_coding	Bos taurus G protein-coupled receptor class C group 5 member A (GPRC5A), mRNA. [Source:RefSeq mRNA;Acc:NM_001034515]	7tm_3
novel.468	334.691	312.384	351.369	174.337	257.327	172.872	332.815	201.512	0.721593	1.65e-06	3.27e-05	-	26	16320167	16343552	-	11954	-	PF00078:Reverse transcriptase (RNA-dependent DNA polymerase)	RVT_1
ENSBTAG00000025001	1603.97	1667.73	1501.58	2502.42	1835.85	2102.03	1591.09	2146.77	-0.432113	1.65e-06	3.27e-05	MRPL45	19	38966206	38985585	+	1440	protein_coding	Bos taurus mitochondrial ribosomal protein L45 (MRPL45), mRNA. [Source:RefSeq mRNA;Acc:NM_001035100]	-
ENSBTAG00000018035	2115.8	2030.5	1903	1701.26	1501.71	1607.81	2016.43	1603.59	0.330695	1.67e-06	3.3e-05	TGFBR1	8	64107418	64179245	+	2172	protein_coding	Bos taurus transforming growth factor beta receptor 1 (TGFBR1), mRNA. [Source:RefSeq mRNA;Acc:NM_174621]	Pkinase
ENSBTAG00000004286	509.866	554.23	577.607	734.566	776.781	703.152	547.234	738.166	-0.432578	1.67e-06	3.3e-05	CDC45	17	72716770	72732379	+	2860	protein_coding	Bos taurus cell division cycle 45 (CDC45), mRNA. [Source:RefSeq mRNA;Acc:NM_001024490]	-
ENSBTAG00000011488	6556.81	6842.22	6746.09	7982.29	7756.28	7758.01	6715.04	7832.19	-0.222073	1.73e-06	3.4e-05	PRPF8	19	22753897	22786458	-	7398	protein_coding	Bos taurus pre-mRNA processing factor 8 (PRPF8), mRNA. [Source:RefSeq mRNA;Acc:NM_001105638]	Mov34
ENSBTAG00000007181	1624.52	1620.37	1546.62	1368.25	1189.66	1215.4	1597.17	1257.77	0.344509	1.73e-06	3.4e-05	KIFC3	18	25722016	25756803	-	3844	protein_coding	kinesin family member C3 [Source:VGNC Symbol;Acc:VGNC:30613]	Kinesin
ENSBTAG00000046514	747.672	785.999	765.805	956.895	1006.26	1001.17	766.492	988.109	-0.366419	1.75e-06	3.43e-05	ASMTL	26	15164983	15186232	+	2673	protein_coding	acetylserotonin O-methyltransferase like [Source:VGNC Symbol;Acc:VGNC:26215]	Maf
ENSBTAG00000002866	357.199	341.607	327.344	571.982	420.556	535.584	342.05	509.374	-0.573671	1.83e-06	3.59e-05	RPIA	11	47351626	47386204	-	1215	protein_coding	Bos taurus ribose 5-phosphate isomerase A (RPIA), mRNA. [Source:RefSeq mRNA;Acc:NM_001035433]	Rib_5-P_isom_A
ENSBTAG00000005668	6938.48	6837.19	7088.45	5319.24	5966.52	6028.23	6954.7	5771.33	0.269193	1.84e-06	3.6e-05	SLC39A8	6	22459117	22542658	+	3179	protein_coding	Bos taurus solute carrier family 39 member 8 (SLC39A8), mRNA. [Source:RefSeq mRNA;Acc:NM_001205630]	-
ENSBTAG00000010077	591.092	552.215	546.574	780.599	757.577	715.879	563.294	751.352	-0.415896	1.89e-06	3.7e-05	FANCD2	22	16737949	16789121	-	5039	protein_coding	Bos taurus FA complementation group D2 (FANCD2), mRNA. [Source:RefSeq mRNA;Acc:NM_001192429]	-
ENSBTAG00000046337	2366.32	2491.01	2442.57	2006.83	1902.1	2074.46	2433.3	1994.47	0.287226	1.91e-06	3.74e-05	TUBB6	24	42799984	42808150	+	1675	protein_coding	Bos taurus tubulin beta 6 class V (TUBB6), mRNA. [Source:RefSeq mRNA;Acc:NM_001046373]	Tubulin
ENSBTAG00000014548	1349.53	1392.63	1419.49	1867.76	1670.7	1679.93	1387.22	1739.46	-0.326678	1.93e-06	3.76e-05	FAM129A	16	65831839	66012562	-	3443	protein_coding	family with sequence similarity 129 member A [Source:VGNC Symbol;Acc:VGNC:28726]	-
ENSBTAG00000052055	1126.4	1195.12	1147.21	931.43	876.639	918.447	1156.24	908.838	0.347465	2.02e-06	3.93e-05	PRSS35	9	23440019	23459196	+	3147	protein_coding	Bos taurus protease, serine, 35 (PRSS35), mRNA. [Source:RefSeq mRNA;Acc:NM_001035457]	Trypsin
ENSBTAG00000014791	373.836	388.969	340.358	569.044	474.326	531.341	367.721	524.904	-0.513115	2.03e-06	3.94e-05	CTH	3	74766636	74793722	-	2182	protein_coding	Bos taurus cystathionine gamma-lyase (CTH), mRNA. [Source:RefSeq mRNA;Acc:NM_001024567]	Cys_Met_Meta_PP
ENSBTAG00000016050	1019.73	1063.11	1017.07	1256.6	1339.44	1307.67	1033.3	1301.24	-0.3327	2.03e-06	3.95e-05	CHKB	5	119897492	119901095	-	1882	protein_coding	Bos taurus choline kinase beta (CHKB), mRNA. [Source:RefSeq mRNA;Acc:NM_001206094]	Choline_kinase
ENSBTAG00000000687	1017.77	1003.66	883.929	709.101	703.807	780.573	968.454	731.161	0.406328	2.05e-06	3.97e-05	POC1B	5	19295432	19400057	-	2879	protein_coding	Bos taurus POC1 centriolar protein B (POC1B), mRNA. [Source:RefSeq mRNA;Acc:NM_001099031]	WD40
ENSBTAG00000015310	3837.2	3764.73	3480.66	5327.07	4366.87	4403.45	3694.2	4699.13	-0.347208	2.07e-06	4.01e-05	SLC25A36	1	128008638	128042419	-	2580	protein_coding	solute carrier family 25 member 36 [Source:VGNC Symbol;Acc:VGNC:34762]	Mito_carr
ENSBTAG00000005868	335.67	346.646	369.388	532.805	502.171	457.102	350.568	497.359	-0.505568	2.09e-06	4.05e-05	HEBP1	5	96875314	96912825	+	1159	protein_coding	heme binding protein 1 [Source:NCBI gene;Acc:533227]	-
ENSBTAG00000039662	1374.97	1432.94	1527.6	1144.94	1081.16	1192.07	1445.17	1139.39	0.343399	2.1e-06	4.06e-05	-	16	51881399	51918806	-	3468	protein_coding	protein DDI1 homolog 2 [Source:NCBI gene;Acc:515551]	ubiquitin
ENSBTAG00000008528	2376.11	2407.37	2452.58	2846.2	2845	3003.51	2412.02	2898.24	-0.264714	2.11e-06	4.06e-05	SLC25A1	17	72617237	72620215	-	1252	protein_coding	Bos taurus solute carrier family 25 member 1 (SLC25A1), mRNA. [Source:RefSeq mRNA;Acc:NM_174656]	Mito_carr
ENSBTAG00000001081	12540.1	13283.4	12329	11440.6	9313.69	9924.74	12717.5	10226.3	0.314506	2.13e-06	4.11e-05	PALLD	8	702606	1069003	+	6969	protein_coding	palladin, cytoskeletal associated protein [Source:VGNC Symbol;Acc:VGNC:32557]	I-set
ENSBTAG00000010082	5946.15	6260.79	6088.4	5131.19	5320.32	5135.24	6098.44	5195.58	0.231046	2.22e-06	4.27e-05	COL15A1	8	63974402	64077938	+	5774	protein_coding	collagen type XV alpha 1 chain [Source:VGNC Symbol;Acc:VGNC:27556]	Collagen
ENSBTAG00000006948	436.468	471.6	437.46	630.748	574.184	637.398	448.509	614.11	-0.45297	2.22e-06	4.27e-05	GARNL3	11	98027457	98137332	+	2720	protein_coding	Bos taurus GTPase activating Rap/RanGAP domain like 3 (GARNL3), mRNA. [Source:RefSeq mRNA;Acc:NM_001077872]	CNH
ENSBTAG00000017674	228.02	263.007	242.255	133.201	170.911	141.055	244.427	148.389	0.718515	2.28e-06	4.37e-05	SCNN1D	16	51229739	51235484	-	2562	protein_coding	sodium channel epithelial 1 delta subunit [Source:VGNC Symbol;Acc:VGNC:34357]	-
ENSBTAG00000005244	458.977	504.853	423.445	348.674	296.694	308.623	462.425	317.997	0.539956	2.29e-06	4.39e-05	RASL11A	12	32604390	32606967	-	1132	protein_coding	RAS like family 11 member A [Source:VGNC Symbol;Acc:VGNC:33754]	Ras
ENSBTAG00000019237	2965.24	3064.39	3027.18	3505.35	3590.09	3655.76	3018.94	3583.73	-0.247352	2.3e-06	4.39e-05	TXNDC5	23	47476520	47502237	+	3043	protein_coding	Bos taurus thioredoxin domain containing 5 (TXNDC5), mRNA. [Source:RefSeq mRNA;Acc:NM_001206732]	-
ENSBTAG00000008548	1005.05	862.584	978.028	693.431	746.055	715.879	948.554	718.455	0.400899	2.32e-06	4.43e-05	FAM98A	11	16138037	16154045	-	2903	protein_coding	Bos taurus family with sequence similarity 98 member A (FAM98A), mRNA. [Source:RefSeq mRNA;Acc:NM_001083455]	-
ENSBTAG00000010777	2275.31	2412.41	2258.37	3213.48	2698.09	2807.31	2315.37	2906.29	-0.328045	2.32e-06	4.43e-05	CARS	29	48561752	48614531	+	3382	protein_coding	Bos taurus cysteinyl-tRNA synthetase (CARS), mRNA. [Source:RefSeq mRNA;Acc:NM_001103249]	tRNA-synt_1e
ENSBTAG00000001629	270.102	301.3	315.331	477.958	382.149	453.92	295.578	438.009	-0.567129	2.35e-06	4.47e-05	SCMH1	3	104965053	105188608	+	2624	protein_coding	Scm polycomb group protein homolog 1 [Source:VGNC Symbol;Acc:VGNC:34340]	MBT
ENSBTAG00000039275	915.018	877.699	972.021	722.813	699.007	703.152	921.579	708.324	0.379671	2.35e-06	4.47e-05	ERAP2	7	96303404	96356159	+	4585	protein_coding	Bos taurus endoplasmic reticulum aminopeptidase 2 (ERAP2), mRNA. [Source:RefSeq mRNA;Acc:NM_001075628]	-
ENSBTAG00000010185	164.41	172.315	190.2	285.012	265.968	272.564	175.642	274.515	-0.644493	2.38e-06	4.52e-05	TADA2B	6	113511976	113524514	+	1344	protein_coding	transcriptional adaptor 2B [Source:NCBI gene;Acc:515581]	Myb_DNA-binding
ENSBTAG00000005470	460.934	501.83	525.552	321.25	387.91	322.411	496.106	343.857	0.52754	2.4e-06	4.54e-05	BIN3	8	69923304	69973864	-	1506	protein_coding	Bos taurus bridging integrator 3 (BIN3), mRNA. [Source:RefSeq mRNA;Acc:NM_001075299]	-
ENSBTAG00000012724	1199.8	1122.57	1157.22	1430.94	1494.99	1419.03	1159.86	1448.32	-0.320539	2.41e-06	4.56e-05	AJUBA	10	21862619	21871325	+	2166	protein_coding	Bos taurus ajuba LIM protein (AJUBA), mRNA. [Source:RefSeq mRNA;Acc:NM_001192517]	LIM
ENSBTAG00000001886	763.33	778.945	814.856	1104.79	1009.14	958.748	785.711	1024.23	-0.383031	2.43e-06	4.58e-05	FAM122B	X	18464264	18487317	-	3113	protein_coding	family with sequence similarity 122B [Source:VGNC Symbol;Acc:VGNC:50154]	-
ENSBTAG00000005710	1702.81	1936.78	1699.79	2240.92	2198.8	2191.12	1779.79	2210.28	-0.31269	2.43e-06	4.6e-05	NCAM1	15	23712341	23832796	+	5484	protein_coding	neural cell adhesion molecule 1 [Source:VGNC Symbol;Acc:VGNC:31898]	I-set
ENSBTAG00000021367	2078.61	1969.03	1948.05	2522.01	2322.66	2480.65	1998.56	2441.78	-0.288716	2.44e-06	4.6e-05	ANP32B	8	63155632	63179637	+	1283	protein_coding	acidic nuclear phosphoprotein 32 family member B [Source:VGNC Symbol;Acc:VGNC:25958]	-
ENSBTAG00000011190	26946.5	29582.8	27835.2	34253.3	32877.3	32049.1	28121.5	33059.9	-0.23344	2.47e-06	4.65e-05	FLNA	X	37397604	37422791	-	8924	protein_coding	Bos taurus filamin A (FLNA), mRNA. [Source:RefSeq mRNA;Acc:NM_001206514]	CH
ENSBTAG00000014553	3811.76	3939.07	3782.97	3051.88	3264.59	3320.62	3844.6	3212.36	0.25934	2.54e-06	4.77e-05	ATP6V0D1	18	35046554	35085645	-	2043	protein_coding	Bos taurus ATPase H+ transporting V0 subunit d1 (ATP6V0D1), mRNA. [Source:RefSeq mRNA;Acc:NM_174505]	-
ENSBTAG00000014602	323.926	321.454	378.398	464.246	498.33	494.222	341.259	485.599	-0.508907	2.54e-06	4.77e-05	CAMTA1	16	45620320	45673776	-	3512	protein_coding	calmodulin binding transcription activator 1 [Source:VGNC Symbol;Acc:VGNC:26732]	-
ENSBTAG00000002191	775.074	775.922	730.768	1052.88	974.577	936.476	760.588	987.977	-0.377747	2.6e-06	4.88e-05	RRP12	26	18603839	18632724	-	4419	protein_coding	Bos taurus ribosomal RNA processing 12 homolog (RRP12), mRNA. [Source:RefSeq mRNA;Acc:NM_001191473]	NUC173
ENSBTAG00000047807	894.467	879.715	974.023	1124.38	1168.53	1232.37	916.068	1175.09	-0.358878	2.65e-06	4.96e-05	SAPCD2	11	106094744	106102179	-	3792	protein_coding	suppressor APC domain containing 2 [Source:VGNC Symbol;Acc:VGNC:34285]	-
ENSBTAG00000020073	551.947	501.83	575.605	320.271	404.233	406.195	543.127	376.9	0.527844	2.66e-06	4.97e-05	NCEH1	1	94818555	94882838	+	4991	protein_coding	Bos taurus neutral cholesterol ester hydrolase 1 (NCEH1), mRNA. [Source:RefSeq mRNA;Acc:NM_001123034]	Abhydrolase_3
ENSBTAG00000000532	240.743	237.815	217.228	134.181	144.986	150.6	231.929	143.256	0.69594	2.71e-06	5.06e-05	EXO5	3	105632530	105644310	-	2055	protein_coding	Bos taurus exonuclease 5 (EXO5), mRNA. [Source:RefSeq mRNA;Acc:NM_001081608]	-
ENSBTAG00000009177	1252.64	1303.95	1286.35	986.278	1068.67	992.686	1280.98	1015.88	0.334099	2.72e-06	5.07e-05	PLEKHA4	18	55447604	55471328	-	2814	protein_coding	Bos taurus pleckstrin homology domain containing A4 (PLEKHA4), mRNA. [Source:RefSeq mRNA;Acc:NM_001205683]	PH
ENSBTAG00000009579	244.657	275.1	285.3	462.287	358.145	392.408	268.352	404.28	-0.591561	2.76e-06	5.13e-05	CEP85	2	126841741	126876537	-	2440	protein_coding	centrosomal protein 85 [Source:VGNC Symbol;Acc:VGNC:27216]	-
ENSBTAG00000004272	645.895	717.476	707.744	555.332	484.888	477.253	690.372	505.824	0.448033	2.77e-06	5.14e-05	ISG12(B)	21	58715675	58727005	+	957	protein_coding	Bos taurus TLH29 protein precursor-like (ISG12(B)), mRNA. [Source:RefSeq mRNA;Acc:NM_001076457]	-
ENSBTAG00000026962	2287.06	2324.74	2102.21	2886.36	2590.55	2795.64	2238	2757.52	-0.301004	2.82e-06	5.24e-05	XPOT	5	49320765	49468018	-	4360	protein_coding	exportin for tRNA [Source:VGNC Symbol;Acc:VGNC:37002]	-
ENSBTAG00000004976	1816.33	1895.47	1651.74	2454.43	2047.09	2379.9	1787.85	2293.81	-0.359268	2.83e-06	5.24e-05	CDCA7L	4	30692956	30904166	-	3368	protein_coding	cell division cycle associated 7 like [Source:VGNC Symbol;Acc:VGNC:27087]	-
ENSBTAG00000001188	615.557	572.369	595.626	453.472	449.361	392.408	594.517	431.747	0.460423	2.84e-06	5.26e-05	ROM1	29	40955641	40959667	+	2057	protein_coding	retinal outer segment membrane protein 1 [Source:VGNC Symbol;Acc:VGNC:34084]	Tetraspannin
ENSBTAG00000007414	506.93	441.369	536.564	327.127	375.428	327.714	494.954	343.423	0.526647	2.85e-06	5.26e-05	PAPOLG	11	43514061	43544017	+	2834	protein_coding	Bos taurus poly(A) polymerase gamma (PAPOLG), mRNA. [Source:RefSeq mRNA;Acc:NM_001098066]	NTP_transf_2
ENSBTAG00000008480	2487.67	2545.43	2386.51	2953.94	2902.61	3053.36	2473.2	2969.97	-0.263877	2.87e-06	5.3e-05	CTBP1	6	117202374	117225838	+	2283	protein_coding	C-terminal binding protein 1 [Source:VGNC Symbol;Acc:VGNC:27785]	2-Hacid_dh_C
ENSBTAG00000013671	2023.8	2145.37	1914.01	2506.34	2382.19	2602.62	2027.73	2497.05	-0.300109	2.9e-06	5.34e-05	UTP14A	X	13920836	13937434	+	2527	protein_coding	Bos taurus UTP14A, small subunit processome component (UTP14A), mRNA. [Source:RefSeq mRNA;Acc:NM_001034241]	Utp14
ENSBTAG00000046129	2420.15	2404.35	2470.6	1940.23	2050.93	2053.25	2431.7	2014.8	0.271437	2.9e-06	5.35e-05	RAB34	19	20139709	20143944	-	2502	protein_coding	Bos taurus RAB34, member RAS oncogene family (RAB34), mRNA. [Source:RefSeq mRNA;Acc:NM_001033612]	Ras
ENSBTAG00000030172	2917.29	2812.47	2665.8	2344.74	2324.58	2285.51	2798.52	2318.28	0.271578	2.97e-06	5.46e-05	PRPSAP1	19	55387190	55413082	+	2020	protein_coding	Bos taurus phosphoribosyl pyrophosphate synthetase associated protein 1 (PRPSAP1), mRNA. [Source:RefSeq mRNA;Acc:NM_001076857]	-
ENSBTAG00000010645	150.709	145.108	155.163	81.292	91.2165	73.1788	150.326	81.8958	0.874036	3.03e-06	5.56e-05	BOLA-DRA	23	25837353	25843155	-	2368	protein_coding	major histocompatibility complex, class II, DR alpha [Source:NCBI gene;Acc:506214]	C1-set
ENSBTAG00000001051	93.9484	104.8	66.0694	210.576	143.066	162.266	88.2726	171.969	-0.962205	3.09e-06	5.67e-05	OSCAR	18	63283496	63290397	+	1572	protein_coding	osteoclast associated, immunoglobulin-like receptor [Source:VGNC Symbol;Acc:VGNC:55068]	-
ENSBTAG00000003018	7322.1	7547.61	7329.7	6530.78	6252.65	6283.83	7399.8	6355.75	0.21938	3.14e-06	5.75e-05	FSTL3	7	43279471	43285849	+	2209	protein_coding	Bos taurus follistatin like 3 (FSTL3), mRNA. [Source:RefSeq mRNA;Acc:NM_001075710]	-
ENSBTAG00000030259	470.72	466.561	506.532	265.423	390.791	295.897	481.271	317.37	0.599449	3.16e-06	5.79e-05	RASGRF2	7	80980518	81243270	+	6638	protein_coding	Ras protein specific guanine nucleotide releasing factor 2 [Source:VGNC Symbol;Acc:VGNC:33746]	RhoGEF
ENSBTAG00000044006	483.443	526.015	563.592	666.007	696.126	811.33	524.35	724.488	-0.465653	3.19e-06	5.83e-05	GINS2	18	11648869	11684545	-	1195	protein_coding	GINS complex subunit 2 [Source:VGNC Symbol;Acc:VGNC:29361]	-
ENSBTAG00000002980	1447.39	1654.63	1445.52	2109.67	1812.81	1895.22	1515.85	1939.24	-0.355519	3.21e-06	5.86e-05	GPT2	18	15315872	15349193	+	4024	protein_coding	glutamic--pyruvic transaminase 2 [Source:VGNC Symbol;Acc:VGNC:29617]	Aminotran_1_2
ENSBTAG00000016707	2078.61	2229.01	2230.34	2568.04	2599.19	2825.34	2179.32	2664.19	-0.289559	3.22e-06	5.87e-05	FKBP9	4	63812248	63854573	-	2239	protein_coding	Bos taurus FK506 binding protein 9 (FKBP9), mRNA. [Source:RefSeq mRNA;Acc:NM_001046372]	FKBP_C
ENSBTAG00000021818	924.804	991.568	950.999	1211.54	1147.41	1312.98	955.791	1223.98	-0.356246	3.29e-06	5.99e-05	ADGRE5	7	11353129	11371722	-	3980	protein_coding	adhesion G protein-coupled receptor E5 [Source:VGNC Symbol;Acc:VGNC:55196]	7tm_2
ENSBTAG00000005865	1782.08	1750.36	1807.9	2302.62	2069.17	2166.73	1780.11	2179.51	-0.29198	3.51e-06	6.38e-05	MAPK6	10	58334675	58366916	-	3056	protein_coding	mitogen-activated protein kinase 6 [Source:VGNC Symbol;Acc:VGNC:31221]	Pkinase
ENSBTAG00000019338	1566.78	1417.82	1475.55	1165.51	1118.6	1251.46	1486.72	1178.53	0.335911	3.53e-06	6.41e-05	IL13RA1	X	3168607	3246931	+	3921	protein_coding	Bos taurus interleukin 13 receptor subunit alpha 1 (IL13RA1), mRNA. [Source:RefSeq mRNA;Acc:NM_001206677]	-
ENSBTAG00000054523	647.852	702.361	611.643	458.369	507.932	477.253	653.952	481.185	0.442257	3.54e-06	6.42e-05	CNR1	9	61744572	61774118	+	5616	protein_coding	Bos taurus cannabinoid receptor 1 (CNR1), mRNA. [Source:RefSeq mRNA;Acc:NM_001242341]	7tm_1
ENSBTAG00000009067	3055.28	2999.9	3241.41	2316.33	2700.01	2518.83	3098.86	2511.73	0.302979	3.54e-06	6.42e-05	DDX6	15	29361063	29392143	-	6127	protein_coding	Bos taurus DEAD-box helicase 6 (DDX6), mRNA. [Source:RefSeq mRNA;Acc:NM_001143867]	DEAD
ENSBTAG00000020308	13042.2	12618.3	12264.9	14675.7	14384.4	14777.9	12641.8	14612.6	-0.208969	3.63e-06	6.56e-05	EIF4G2	15	41870512	41881439	+	4271	protein_coding	Bos taurus eukaryotic translation initiation factor 4 gamma 2 (EIF4G2), mRNA. [Source:RefSeq mRNA;Acc:NM_001099859]	-
ENSBTAG00000010644	170.281	179.369	177.186	101.86	110.42	91.2083	175.612	101.163	0.793628	3.63e-06	6.56e-05	CHST11	5	68044447	68306547	+	1682	protein_coding	carbohydrate sulfotransferase 11 [Source:VGNC Symbol;Acc:VGNC:27339]	-
ENSBTAG00000016711	391.451	347.654	357.375	264.444	226.601	251.353	365.493	247.466	0.563367	3.68e-06	6.64e-05	PPIF	28	34966650	34973573	+	1463	protein_coding	peptidylprolyl isomerase F [Source:VGNC Symbol;Acc:VGNC:33198]	Pro_isomerase
ENSBTAG00000021896	1873.1	1869.27	1989.09	2404.48	2312.1	2246.27	1910.48	2320.95	-0.281004	3.69e-06	6.64e-05	NUP214	11	101323401	101414345	+	7146	protein_coding	Bos taurus nucleoporin 214 (NUP214), mRNA. [Source:RefSeq mRNA;Acc:NM_001205443]	-
ENSBTAG00000019526	2821.39	2862.85	2835.98	3349.62	3303.96	3423.49	2840.07	3359.02	-0.241994	3.71e-06	6.68e-05	CMTM6	22	6929371	6951459	-	2870	protein_coding	Bos taurus CKLF like MARVEL transmembrane domain containing 6 (CMTM6), mRNA. [Source:RefSeq mRNA;Acc:NM_001035066]	-
ENSBTAG00000012757	341.541	334.554	385.405	212.534	238.123	257.717	353.833	236.125	0.584661	3.72e-06	6.69e-05	GCNT1	8	52522641	52568603	+	4750	protein_coding	Bos taurus glucosaminyl (N-acetyl) transferase 1, core 2 (GCNT1), mRNA. [Source:RefSeq mRNA;Acc:NM_177510]	-
ENSBTAG00000016804	1029.52	1111.48	992.042	891.274	698.046	730.727	1044.35	773.349	0.433112	3.8e-06	6.82e-05	LYST	28	8379173	8523114	-	12195	protein_coding	Bos taurus lysosomal trafficking regulator (LYST), mRNA. [Source:RefSeq mRNA;Acc:NM_174020]	Beach
ENSBTAG00000020580	56.7605	58.4461	59.0621	19.5884	23.0442	19.0901	58.0895	20.5742	1.49529	3.85e-06	6.89e-05	TCN1	15	83058088	83073458	-	1520	protein_coding	Bos taurus transcobalamin 1 (TCN1), mRNA. [Source:RefSeq mRNA;Acc:NM_001193105]	-
ENSBTAG00000019887	400.259	474.623	376.395	706.163	540.578	578.006	417.092	608.249	-0.544648	3.85e-06	6.89e-05	DHODH	18	39068957	39082057	-	1637	protein_coding	dihydroorotate dehydrogenase (quinone) [Source:HGNC Symbol;Acc:HGNC:2867]	DHO_dh
ENSBTAG00000005345	1664.65	1573.01	1623.71	1301.65	1308.72	1343.73	1620.45	1318.03	0.298294	3.87e-06	6.92e-05	ARPC3	17	54326081	54337078	-	1048	protein_coding	Bos taurus actin related protein 2/3 complex subunit 3 (ARPC3), mRNA. [Source:RefSeq mRNA;Acc:NM_001034271]	-
ENSBTAG00000021976	1615.72	1487.35	1567.65	1197.83	1152.21	1338.43	1556.91	1229.49	0.341524	3.89e-06	6.95e-05	NDUFS1	2	94460487	94489927	-	3338	protein_coding	Bos taurus NADH:ubiquinone oxidoreductase core subunit S1 (NDUFS1), mRNA. [Source:RefSeq mRNA;Acc:NM_174820]	-
ENSBTAG00000004322	797.582	902.891	797.838	635.645	629.874	633.155	832.771	632.891	0.395808	3.92e-06	6.99e-05	FOS	10	86488645	86492108	+	2130	protein_coding	Fos proto-oncogene, AP-1 transcription factor subunit [Source:VGNC Symbol;Acc:VGNC:29073]	bZIP_1
ENSBTAG00000015924	312.183	279.13	264.278	426.048	404.233	403.013	285.197	411.098	-0.527305	3.98e-06	7.08e-05	CALB1	14	73654320	73676317	+	2616	protein_coding	Bos taurus calbindin 1 (CALB1), mRNA. [Source:RefSeq mRNA;Acc:NM_001076195]	-
ENSBTAG00000017670	94.927	94.723	104.109	24.4855	44.168	56.2098	97.9198	41.6211	1.2395	4.05e-06	7.21e-05	-	3	54901260	54983375	+	1990	protein_coding	guanylate-binding protein 1 [Source:NCBI gene;Acc:511531]	-
ENSBTAG00000008096	658.617	725.538	642.675	937.307	844.953	878.145	675.61	886.802	-0.392545	4.1e-06	7.27e-05	EDN1	23	44156426	44163955	-	2568	protein_coding	endothelin 1 [Source:VGNC Symbol;Acc:VGNC:28327]	-
ENSBTAG00000048107	11016.4	10962.7	10679.2	12329.9	12423.7	13084.2	10886.1	12612.6	-0.212288	4.14e-06	7.33e-05	CANX	7	1608231	1640391	-	3827	protein_coding	Bos taurus calnexin (CANX), mRNA. [Source:RefSeq mRNA;Acc:NM_001105612]	-
ENSBTAG00000000253	8527.77	8756.84	8662.1	11132.1	10042.5	9758.23	8648.9	10310.9	-0.253678	4.17e-06	7.38e-05	PTPRF	3	102414018	102498351	-	8092	protein_coding	Bos taurus protein tyrosine phosphatase, receptor type F (PTPRF), mRNA. [Source:RefSeq mRNA;Acc:NM_001101079]	Y_phosphatase
ENSBTAG00000047418	8120.66	8911.01	8558.99	10121.3	9743.85	10179.3	8530.22	10014.8	-0.231475	4.24e-06	7.5e-05	SLC25A6	26	15190922	15195504	+	1447	protein_coding	Bos taurus solute carrier family 25 member 6 (SLC25A6), mRNA. [Source:RefSeq mRNA;Acc:NM_174660]	Mito_carr
ENSBTAG00000011511	153.645	117.9	181.19	73.4566	72.013	89.0872	150.912	78.1856	0.951245	4.31e-06	7.62e-05	-	3	10700383	10745178	+	2186	protein_coding	interferon gamma inducible protein 16 [Source:NCBI gene;Acc:506759]	PAAD_DAPIN
ENSBTAG00000009051	205.512	201.538	200.21	295.785	289.973	331.956	202.42	305.905	-0.594562	4.39e-06	7.75e-05	MMP19	5	57426768	57433048	+	3272	protein_coding	Bos taurus matrix metallopeptidase 19 (MMP19), mRNA. [Source:RefSeq mRNA;Acc:NM_001075983]	Hemopexin
ENSBTAG00000054367	1477.73	1465.18	1470.54	997.051	1283.75	1097.68	1471.15	1126.16	0.385149	4.44e-06	7.82e-05	WNT5B	5	108138474	108154024	+	4504	protein_coding	Wnt family member 5B [Source:NCBI gene;Acc:508008]	wnt
ENSBTAG00000012103	1643.12	1718.11	1598.68	1399.59	1260.71	1331.01	1653.3	1330.44	0.313529	4.46e-06	7.84e-05	MAP2K4	19	30648997	30726936	+	3921	protein_coding	Bos taurus mitogen-activated protein kinase kinase 4 (MAP2K4), mRNA. [Source:RefSeq mRNA;Acc:NM_001099038]	Pkinase
ENSBTAG00000000274	1168.48	1042.96	1144.2	813.899	934.249	839.965	1118.55	862.705	0.374401	4.49e-06	7.88e-05	YKT6	4	77120960	77129830	-	2052	protein_coding	YKT6 v-SNARE homolog [Source:VGNC Symbol;Acc:VGNC:37030]	-
ENSBTAG00000007887	260.315	241.846	296.311	170.419	174.752	163.327	266.157	169.499	0.650377	4.6e-06	8.07e-05	GRIN2A	25	8496962	8687352	-	4315	protein_coding	glutamate ionotropic receptor NMDA type subunit 2A [Source:VGNC Symbol;Acc:VGNC:29646]	Lig_chan
ENSBTAG00000014659	272.059	253.938	251.264	382.954	368.707	370.136	259.087	373.932	-0.529188	4.63e-06	8.13e-05	NEMP1	5	56356649	56375772	+	4911	protein_coding	nuclear envelope integral membrane protein 1 [Source:VGNC Symbol;Acc:VGNC:56223]	-
ENSBTAG00000052532	262.272	285.177	272.286	514.196	387.91	356.349	273.245	419.485	-0.619546	4.73e-06	8.28e-05	-	25	570916	573229	+	2022	protein_coding	-	WD40
ENSBTAG00000021170	1522.75	1375.5	1440.51	1865.8	1733.11	1767.96	1446.25	1788.96	-0.306675	4.74e-06	8.28e-05	OSBPL9	3	94541126	94702613	-	2342	protein_coding	oxysterol binding protein like 9 [Source:VGNC Symbol;Acc:VGNC:32467]	PH
ENSBTAG00000017685	2754.84	2566.59	2618.75	3165.49	3252.11	3076.69	2646.73	3164.76	-0.257988	4.74e-06	8.28e-05	JUP	19	41961520	41987894	-	3583	protein_coding	Bos taurus junction plakoglobin (JUP), mRNA. [Source:RefSeq mRNA;Acc:NM_001004024]	Arm
ENSBTAG00000002685	759.416	745.692	784.825	996.072	944.811	982.08	763.311	974.321	-0.351974	4.75e-06	8.28e-05	PITRM1	13	45081151	45107887	+	4030	protein_coding	pitrilysin metallopeptidase 1 [Source:VGNC Symbol;Acc:VGNC:32923]	-
ENSBTAG00000002418	363.071	358.738	378.398	506.361	504.091	499.525	366.736	503.326	-0.456855	4.86e-06	8.46e-05	TICRR	21	21011537	21053211	+	5828	protein_coding	TOPBP1 interacting checkpoint and replication regulator [Source:VGNC Symbol;Acc:VGNC:35860]	-
ENSBTAG00000002282	4871.61	4774.44	4598.83	6538.62	5249.27	5935.96	4748.3	5907.95	-0.315172	4.87e-06	8.48e-05	EIF1	19	41907220	41909777	+	1279	protein_coding	Bos taurus eukaryotic translation initiation factor 1 (EIF1), mRNA. [Source:RefSeq mRNA;Acc:NM_001014884]	SUI1
ENSBTAG00000005464	2868.36	3028.11	2962.11	3569.01	3745.64	3345.01	2952.86	3553.22	-0.267385	5.26e-06	9.14e-05	ADCY6	5	30987932	31009399	+	6021	protein_coding	Bos taurus adenylate cyclase 6 (ADCY6), mRNA. [Source:RefSeq mRNA;Acc:NM_001143877]	Guanylate_cyc
ENSBTAG00000054745	509.866	445.4	462.486	678.739	592.427	659.669	472.584	643.612	-0.444914	5.37e-06	9.31e-05	-	29	49510742	49513379	+	1810	lncRNA	-	-
ENSBTAG00000005693	391.451	348.661	324.341	457.39	505.051	559.977	354.818	507.473	-0.515005	5.41e-06	9.38e-05	CCDC43	19	44427063	44436404	-	2222	protein_coding	Bos taurus coiled-coil domain containing 43 (CCDC43), mRNA. [Source:RefSeq mRNA;Acc:NM_001098962]	-
ENSBTAG00000022167	814.219	802.122	735.773	1025.45	983.218	1000.11	784.038	1002.93	-0.355107	5.47e-06	9.46e-05	DERA	5	93887905	94006820	-	1610	protein_coding	Bos taurus deoxyribose-phosphate aldolase (DERA), mRNA. [Source:RefSeq mRNA;Acc:NM_001076028]	-
ENSBTAG00000008180	314.14	298.277	289.304	404.501	438.799	431.649	300.573	424.983	-0.499416	5.47e-06	9.46e-05	SPDL1	20	1477149	1510229	+	2457	protein_coding	Bos taurus spindle apparatus coiled-coil protein 1 (SPDL1), mRNA. [Source:RefSeq mRNA;Acc:NM_001076854]	-
ENSBTAG00000012975	6314.11	6534.88	5748.04	8119.41	6953.58	7743.16	6199.01	7605.38	-0.294916	5.48e-06	9.46e-05	VDAC2	28	30970120	30984667	+	1749	protein_coding	voltage dependent anion channel 2 [Source:VGNC Symbol;Acc:VGNC:36783]	-
ENSBTAG00000011913	1356.38	1409.76	1412.48	1079.32	1166.61	1118.89	1392.87	1121.61	0.312306	5.76e-06	9.93e-05	CKAP4	5	69631578	69639265	-	2091	protein_coding	cytoskeleton associated protein 4 [Source:VGNC Symbol;Acc:VGNC:27382]	-
ENSBTAG00000004814	1557.98	1691.91	1556.64	2161.58	1895.38	1933.4	1602.18	1996.79	-0.317842	5.86e-06	0.000100926	INPP4A	11	3650777	3769745	+	8208	protein_coding	Bos taurus inositol polyphosphate-4-phosphatase type I A (INPP4A), mRNA. [Source:RefSeq mRNA;Acc:NM_001206848]	-
ENSBTAG00000000072	230.956	264.015	245.258	380.016	362.946	338.319	246.743	360.427	-0.547711	5.87e-06	0.000101018	TFB2M	16	30802001	30820756	+	2266	protein_coding	transcription factor B2, mitochondrial [Source:VGNC Symbol;Acc:VGNC:35783]	-
ENSBTAG00000031886	287.717	288.2	302.318	384.913	434.959	429.528	292.745	416.466	-0.508384	5.89e-06	0.000101269	HIST1H2BB	23	30972348	30976581	-	1387	protein_coding	Bos taurus histone cluster 1, H2bn (HIST1H2BB), mRNA. [Source:RefSeq mRNA;Acc:NM_001081742]	Histone
ENSBTAG00000017715	2326.2	2461.79	2278.39	1841.31	1903.06	2043.7	2355.46	1929.36	0.28827	5.94e-06	0.000101999	HOMER2	21	23113622	23204335	-	3558	protein_coding	Bos taurus homer scaffold protein 2 (HOMER2), mRNA. [Source:RefSeq mRNA;Acc:NM_001075467]	-
ENSBTAG00000002425	413.96	441.369	430.452	644.459	573.224	543.008	428.594	586.897	-0.454294	6.01e-06	0.000102788	SCN9A	2	29996676	30088178	+	6344	protein_coding	Bos taurus sodium voltage-gated channel alpha subunit 9 (SCN9A), mRNA. [Source:RefSeq mRNA;Acc:NM_001110787]	Ion_trans
ENSBTAG00000017079	377.751	372.846	354.372	469.143	586.666	502.706	368.323	519.505	-0.496668	6.01e-06	0.000102788	MFAP3	7	65340082	65347501	+	4569	protein_coding	Bos taurus microfibril associated protein 3 (MFAP3), mRNA. [Source:RefSeq mRNA;Acc:NM_001166519]	I-set
ENSBTAG00000012225	2902.61	2838.67	3039.19	3374.11	3565.13	3501.98	2926.82	3480.4	-0.249916	6.01e-06	0.000102788	KPNA2	19	48950358	48960311	-	2084	protein_coding	Bos taurus karyopherin subunit alpha 2 (KPNA2), mRNA. [Source:RefSeq mRNA;Acc:NM_001034449]	Arm
ENSBTAG00000035995	2111.88	2250.17	2133.24	1750.23	1865.62	1720.23	2165.1	1778.69	0.283213	6.03e-06	0.000102971	TNFAIP2	21	67816188	67826211	+	2628	protein_coding	Bos taurus tumor necrosis factor, alpha-induced protein 2 (TNFAIP2), mRNA. [Source:RefSeq mRNA;Acc:NM_001191189]	-
ENSBTAG00000001279	71.4399	93.7153	79.0831	182.172	119.062	165.448	81.4128	155.561	-0.933731	6.04e-06	0.000102971	MPP2	19	43761909	43789395	-	5014	protein_coding	membrane palmitoylated protein 2 [Source:VGNC Symbol;Acc:VGNC:31583]	SH3_2
ENSBTAG00000010401	1000.16	1031.88	1007.06	1291.86	1223.26	1268.43	1013.03	1261.18	-0.316037	6.05e-06	0.000102971	UBE4B	16	43379657	43501600	-	5378	protein_coding	ubiquitination factor E4B [Source:VGNC Symbol;Acc:VGNC:36604]	U-box
ENSBTAG00000001548	542.16	557.253	573.603	713.998	749.896	725.424	557.672	729.773	-0.388259	6.12e-06	0.00010407	UBQLN4	3	14713270	14728924	+	3757	protein_coding	ubiquilin 4 [Source:VGNC Symbol;Acc:VGNC:55694]	ubiquitin
ENSBTAG00000004476	397.323	403.077	423.445	266.403	302.455	290.594	407.948	286.484	0.509872	6.16e-06	0.000104606	ADHFE1	14	30690619	30723593	+	1853	protein_coding	Bos taurus alcohol dehydrogenase, iron containing 1 (ADHFE1), mRNA. [Source:RefSeq mRNA;Acc:NM_001101887]	-
ENSBTAG00000012518	1361.27	1504.48	1507.58	1867.76	1763.84	1766.9	1457.78	1799.5	-0.304079	6.31e-06	0.000107098	PCDH1	7	52931937	52958465	-	8255	protein_coding	Bos taurus protocadherin 1 (PCDH1), mRNA. [Source:RefSeq mRNA;Acc:NM_001083655]	Cadherin
ENSBTAG00000002689	493.229	420.207	421.443	323.209	325.499	278.928	444.96	309.212	0.524058	6.46e-06	0.000109472	NME7	16	36784549	37029908	-	1430	protein_coding	Bos taurus NME/NM23 family member 7 (NME7), mRNA. [Source:RefSeq mRNA;Acc:NM_001015656]	NDK
ENSBTAG00000005733	876.851	870.645	875.92	1085.2	1165.65	1062.68	874.472	1104.51	-0.33737	6.5e-06	0.000110085	CHD6	13	70030863	70232300	-	11216	protein_coding	chromodomain helicase DNA binding protein 6 [Source:VGNC Symbol;Acc:VGNC:27281]	SNF2_N
ENSBTAG00000006474	2895.76	2775.18	2571.7	3272.25	3261.71	3387.43	2747.55	3307.13	-0.267228	6.54e-06	0.000110633	EPCAM	11	29782764	29793436	+	1566	protein_coding	Bos taurus epithelial cell adhesion molecule (EPCAM), mRNA. [Source:RefSeq mRNA;Acc:NM_001035290]	-
ENSBTAG00000016542	11926.5	12477.2	12004.6	14704.1	14344	13436.3	12136.1	14161.5	-0.222758	6.61e-06	0.00011158	LAMB3	16	73668603	73712367	+	4049	protein_coding	Bos taurus laminin subunit beta 3 (LAMB3), mRNA. [Source:RefSeq mRNA;Acc:NM_001081596]	Laminin_EGF
ENSBTAG00000020980	3554.38	3529.94	3431.61	3917.69	4583.87	4248.61	3505.31	4250.06	-0.277991	6.69e-06	0.000112831	CAT	15	64975271	65011223	+	3523	protein_coding	Bos taurus catalase (CAT), mRNA. [Source:RefSeq mRNA;Acc:NM_001035386]	Catalase
ENSBTAG00000013251	778.01	810.184	818.86	1016.64	1015.86	1008.59	802.351	1013.7	-0.337485	6.7e-06	0.000112848	HDGFL2	7	19627416	19645495	-	3139	protein_coding	HDGF like 2 [Source:NCBI gene;Acc:512959]	PWWP
ENSBTAG00000013240	2439.72	2292.5	2226.34	3147.86	2598.23	2958.97	2319.52	2901.69	-0.322833	6.74e-06	0.00011339	SLC3A2	29	41158413	41199503	+	2200	protein_coding	Bos taurus solute carrier family 3 member 2 (SLC3A2), mRNA. [Source:RefSeq mRNA;Acc:NM_001024488]	-
ENSBTAG00000006625	187.897	193.477	246.259	344.756	300.534	318.169	209.211	321.153	-0.618531	6.78e-06	0.00011387	NDC1	3	92391225	92452345	+	2428	protein_coding	NDC1 transmembrane nucleoporin [Source:VGNC Symbol;Acc:VGNC:31930]	-
ENSBTAG00000021018	1935.73	2016.39	2189.3	2370.2	2645.28	2546.41	2047.14	2520.63	-0.300264	6.8e-06	0.000114147	KHSRP	7	18035388	18047821	+	3996	protein_coding	KH-type splicing regulatory protein [Source:VGNC Symbol;Acc:VGNC:30545]	KH_1
ENSBTAG00000018274	649.809	688.253	655.689	508.32	506.012	496.343	664.584	503.558	0.399996	6.89e-06	0.000115491	FADD	29	47373220	47375755	+	978	protein_coding	Fas associated via death domain [Source:VGNC Symbol;Acc:VGNC:28700]	Death
ENSBTAG00000001668	637.087	685.23	682.717	544.558	464.724	481.495	668.345	496.926	0.427247	6.93e-06	0.000116035	WNT7A	22	58146712	58210942	+	1433	protein_coding	Wnt family member 7A [Source:VGNC Symbol;Acc:VGNC:36963]	wnt
ENSBTAG00000027081	1013.86	1077.22	1067.12	1356.5	1282.79	1289.64	1052.73	1309.64	-0.315246	7.06e-06	0.000118017	ATP10A	21	2758172	2940408	-	5313	protein_coding	ATPase phospholipid transporting 10A (putative) [Source:NCBI gene;Acc:510723]	Hydrolase
ENSBTAG00000023736	2951.54	2880.99	2732.87	2403.5	2280.41	2447.78	2855.13	2377.23	0.264579	7.12e-06	0.000119001	CDC42EP3	11	20086106	20111391	-	2304	protein_coding	Bos taurus CDC42 effector protein 3 (CDC42EP3), mRNA. [Source:RefSeq mRNA;Acc:NM_001046444]	PBD
ENSBTAG00000018281	878.809	847.468	835.878	1109.68	1033.15	1092.38	854.052	1078.4	-0.336196	7.26e-06	0.000121143	GPX7	3	93742043	93749741	-	1229	protein_coding	Bos taurus glutathione peroxidase 7 (GPX7), mRNA. [Source:RefSeq mRNA;Acc:NM_001101113]	GSHPx
ENSBTAG00000020418	255.422	233.784	246.259	141.037	144.986	178.174	245.155	154.732	0.666514	7.29e-06	0.000121497	CA5B	X	127724914	127752302	-	3815	protein_coding	Bos taurus carbonic anhydrase 5B (CA5B), mRNA. [Source:RefSeq mRNA;Acc:NM_001080908]	-
ENSBTAG00000031385	631.216	658.022	594.625	888.335	797.905	785.876	627.954	824.039	-0.392419	7.35e-06	0.000122265	COP1	16	57201765	57426155	-	2894	protein_coding	COP1, E3 ubiquitin ligase [Source:VGNC Symbol;Acc:VGNC:50041]	-
ENSBTAG00000008150	1147.93	1174.97	1054.11	1614.09	1286.63	1494.33	1125.67	1465.02	-0.379865	7.42e-06	0.00012326	PKIA	14	41721020	41820938	+	4095	protein_coding	Bos taurus cAMP-dependent protein kinase inhibitor alpha (PKIA), transcript variant 1, mRNA. [Source:RefSeq mRNA;Acc:NM_001037620]	-
ENSBTAG00000018425	1527.64	1510.53	1425.5	1185.1	1182.93	1248.28	1487.89	1205.44	0.304136	7.48e-06	0.000124167	PSMD7	18	36981270	36989873	-	1791	protein_coding	proteasome 26S subunit, non-ATPase 7 [Source:VGNC Symbol;Acc:VGNC:33471]	Mov34
ENSBTAG00000008240	62.6322	58.4461	74.0778	22.5267	32.6459	16.969	65.0521	24.0472	1.42869	7.52e-06	0.000124643	GALNT15	1	153179306	153226107	+	3998	protein_coding	Bos taurus polypeptide N-acetylgalactosaminyltransferase 15 (GALNT15), mRNA. [Source:RefSeq mRNA;Acc:NM_001193182]	Glycos_transf_2
ENSBTAG00000003990	626.322	657.015	675.71	489.711	512.733	473.011	653.016	491.818	0.408261	7.67e-06	0.000126914	ITPRIP	26	24869417	24893385	-	3935	protein_coding	Bos taurus inositol 1,4,5-trisphosphate receptor interacting protein (ITPRIP), mRNA. [Source:RefSeq mRNA;Acc:NM_001101178]	-
ENSBTAG00000047035	542.16	536.092	565.594	687.554	719.17	750.878	547.949	719.201	-0.391923	7.68e-06	0.000126914	TBC1D17	18	56225575	56234780	+	2686	protein_coding	Bos taurus TBC1 domain family member 17 (TBC1D17), mRNA. [Source:RefSeq mRNA;Acc:NM_001102012]	TBC
ENSBTAG00000040065	337.627	300.292	327.344	439.76	451.282	454.981	321.754	448.674	-0.479305	7.68e-06	0.000126914	RAD51AP1	5	105578163	105595893	-	2090	protein_coding	Bos taurus RAD51 associated protein 1 (RAD51AP1), mRNA. [Source:RefSeq mRNA;Acc:NM_001076403]	-
ENSBTAG00000009506	4445.91	4304.86	4475.7	3714.95	3745.64	3853.02	4408.82	3771.2	0.225519	7.92e-06	0.00013073	NAGA	5	113024569	113032754	-	1921	protein_coding	alpha-N-acetylgalactosaminidase [Source:VGNC Symbol;Acc:VGNC:31867]	-
novel.532	113.521	120.923	117.123	70.5184	59.5308	48.7858	117.189	59.6117	0.972009	8.01e-06	0.000132105	-	3	116579726	116584433	+	3888	-	-	-
ENSBTAG00000004118	1907.35	1859.19	1920.02	1441.71	1612.13	1587.66	1895.52	1547.17	0.293112	8.21e-06	0.000135246	ALAS1	22	48689674	48704126	-	2660	protein_coding	5'-aminolevulinate synthase 1 [Source:VGNC Symbol;Acc:VGNC:25803]	Aminotran_1_2
ENSBTAG00000016354	756.48	852.507	725.762	609.2	556.901	594.975	778.25	587.025	0.406951	8.35e-06	0.000137228	IER2	7	12433859	12435630	-	1772	protein_coding	Bos taurus immediate early response 2 (IER2), mRNA. [Source:RefSeq mRNA;Acc:NM_001075871]	-
ENSBTAG00000008766	1923.98	2072.82	1975.08	2379.99	2408.12	2369.3	1990.63	2385.8	-0.261411	8.36e-06	0.000137228	SLC9A1	2	126090279	126142300	+	4799	protein_coding	solute carrier family 9 member A1 [Source:HGNC Symbol;Acc:HGNC:11071]	Na_H_Exchanger
ENSBTAG00000011966	21009.2	22558.2	21916	18977.3	18682.1	19271.5	21827.8	18976.9	0.201929	8.42e-06	0.000138062	LAMC1	16	64062643	64183738	+	7602	protein_coding	Bos taurus laminin subunit gamma 1 (LAMC1), mRNA. [Source:RefSeq mRNA;Acc:NM_001206817]	Laminin_EGF
ENSBTAG00000017077	13252.6	12851.1	11824.4	14838.2	14563	15053.6	12642.7	14818.3	-0.229026	8.62e-06	0.000141026	CTSL2	8	83553382	83558696	-	2275	protein_coding	Cathepsin L1 Cathepsin L1 heavy chain Cathepsin L1 light chain [Source:UniProtKB/Swiss-Prot;Acc:P25975]	Peptidase_C1
ENSBTAG00000014599	205.512	200.531	177.186	108.716	79.6944	138.934	194.41	109.115	0.837729	8.63e-06	0.000141026	LRRC66	6	67852541	67875658	-	4455	protein_coding	leucine rich repeat containing 66 [Source:VGNC Symbol;Acc:VGNC:31024]	-
novel.632	171.26	186.423	155.163	256.608	287.092	250.293	170.949	264.664	-0.631511	8.63e-06	0.000141026	-	7	17856034	17863941	+	7880	-	-	-
novel.381	118.414	125.961	115.121	60.7241	73.9334	47.7253	119.832	60.7943	0.974566	8.71e-06	0.000142131	-	22	13658960	13665273	+	6314	-	-	-
ENSBTAG00000009055	122.329	127.977	128.135	69.5389	61.4511	72.1182	126.147	67.7028	0.899219	8.78e-06	0.000143245	RNF144B	23	39178911	39266796	-	4740	protein_coding	Bos taurus ring finger protein 144B (RNF144B), mRNA. [Source:RefSeq mRNA;Acc:NM_001099028]	IBR
ENSBTAG00000017492	2685.36	2736.89	2435.56	2128.28	2143.11	2214.45	2619.27	2161.95	0.277016	8.94e-06	0.000145568	PCMTD1	14	21013842	21062048	-	3596	protein_coding	Bos taurus protein-L-isoaspartate (D-aspartate) O-methyltransferase domain containing 1 (PCMTD1), mRNA. [Source:RefSeq mRNA;Acc:NM_001081526]	-
ENSBTAG00000020060	37.1879	30.2307	60.0631	10.7736	10.5619	12.7267	42.4939	11.3541	1.90676	9.07e-06	0.000147594	TXNIP	3	21383711	21387865	+	2857	protein_coding	Bos taurus thioredoxin interacting protein (TXNIP), mRNA. [Source:RefSeq mRNA;Acc:NM_001101875]	-
ENSBTAG00000016290	2016.95	1938.8	1804.9	1473.05	1606.37	1596.15	1920.22	1558.52	0.301294	9.19e-06	0.000149322	MOB1B	6	86250301	86308361	+	6489	protein_coding	Bos taurus MOB kinase activator 1B (MOB1B), mRNA. [Source:RefSeq mRNA;Acc:NM_001192412]	-
ENSBTAG00000008443	4552.58	4647.47	4673.91	5474.97	5359.69	5262.51	4624.65	5365.72	-0.214532	9.22e-06	0.000149661	LARP1	7	65952521	66013847	+	6733	protein_coding	La ribonucleoprotein domain family member 1 [Source:VGNC Symbol;Acc:VGNC:30790]	-
novel.382	137.987	165.261	165.174	91.0862	94.097	79.5421	156.141	88.2418	0.82106	9.31e-06	0.000150949	-	22	54050097	54056088	+	764	-	-	-
ENSBTAG00000010303	787.796	776.93	761.8	640.542	504.091	591.793	775.509	578.809	0.42262	9.37e-06	0.000151546	ICAM1	7	14813729	14824411	+	2983	protein_coding	intercellular adhesion molecule 1 [Source:VGNC Symbol;Acc:VGNC:50197]	-
ENSBTAG00000015935	229.978	283.161	241.253	154.749	175.712	145.297	251.464	158.586	0.663194	9.37e-06	0.000151546	IYD	9	87457227	87509744	+	3415	protein_coding	Bos taurus iodotyrosine deiodinase (IYD), mRNA. [Source:RefSeq mRNA;Acc:NM_001102165]	Nitroreductase
ENSBTAG00000007423	569.562	564.307	559.588	421.151	394.631	443.315	564.486	419.699	0.42853	9.5e-06	0.00015355	TNFRSF11B	14	45276997	45305176	+	2236	protein_coding	Bos taurus TNF receptor superfamily member 11b (TNFRSF11B), mRNA. [Source:RefSeq mRNA;Acc:NM_001098056]	Death
ENSBTAG00000003027	1197.84	1150.78	1138.2	1379.03	1439.3	1480.54	1162.27	1432.96	-0.30169	9.81e-06	0.000158213	EMX2	26	37830786	37837033	+	2163	protein_coding	Bos taurus empty spiracles homeobox 2 (EMX2), mRNA. [Source:RefSeq mRNA;Acc:NM_001075845]	Homeobox
ENSBTAG00000009417	1358.34	1281.78	1246.31	1002.93	1077.32	1037.23	1295.48	1039.16	0.318082	9.92e-06	0.00015983	ZFAND5	8	48589473	48599969	-	2191	protein_coding	Bos taurus zinc finger AN1-type containing 5 (ZFAND5), mRNA. [Source:RefSeq mRNA;Acc:NM_001101045]	zf-A20
ENSBTAG00000020756	1099	1150.78	1144.2	1373.15	1358.65	1462.51	1131.33	1398.1	-0.305108	9.95e-06	0.000160113	GSK3A	18	51032328	51042229	+	2481	protein_coding	Bos taurus glycogen synthase kinase 3 alpha (GSK3A), mRNA. [Source:RefSeq mRNA;Acc:NM_001102192]	Pkinase
ENSBTAG00000011087	763.33	731.584	828.871	1091.08	914.086	1030.87	774.595	1012.01	-0.385402	1e-05	0.000160872	ARID2	5	34310775	34518431	-	6485	protein_coding	AT-rich interaction domain 2 [Source:VGNC Symbol;Acc:VGNC:26125]	ARID
ENSBTAG00000010867	2470.06	2611.94	2540.67	3138.07	2950.61	2973.82	2540.89	3020.83	-0.249735	1e-05	0.0001611	LONP2	18	16674438	16759589	+	3266	protein_coding	lon peptidase 2, peroxisomal [Source:VGNC Symbol;Acc:VGNC:30948]	AAA
ENSBTAG00000055145	1917.13	1939.81	1936.03	2196.84	2503.17	2340.66	1930.99	2346.89	-0.281533	1.01e-05	0.000161734	-	19	51108085	51114996	-	2062	protein_coding	solute carrier family 25 member 10 [Source:NCBI gene;Acc:100848134]	Mito_carr
ENSBTAG00000016010	342.52	379.9	382.402	544.558	494.49	482.556	368.274	507.201	-0.462489	1.02e-05	0.000163235	KLHL7	4	31768332	31824070	+	3123	protein_coding	Bos taurus kelch like family member 7 (KLHL7), mRNA. [Source:RefSeq mRNA;Acc:NM_001076037]	BACK
ENSBTAG00000021497	1076.49	1095.36	1258.32	1447.59	1441.22	1421.15	1143.39	1436.65	-0.329577	1.05e-05	0.000167661	CDH23	28	27570723	27963222	+	10065	protein_coding	Bos taurus cadherin related 23 (CDH23), mRNA. [Source:RefSeq mRNA;Acc:NM_001191206]	Cadherin
ENSBTAG00000012239	172.239	222.7	182.191	283.053	325.499	278.928	192.377	295.827	-0.622164	1.06e-05	0.000168899	SLC37A3	4	103727360	103796965	-	6595	protein_coding	Bos taurus solute carrier family 37 member 3 (SLC37A3), mRNA. [Source:RefSeq mRNA;Acc:NM_001075284]	MFS_1
ENSBTAG00000004870	1707.71	1695.94	1774.86	1469.13	1397.05	1394.64	1726.17	1420.27	0.281266	1.06e-05	0.000168899	GALNT2	28	2098139	2284314	+	4558	protein_coding	Bos taurus polypeptide N-acetylgalactosaminyltransferase 2 (GALNT2), mRNA. [Source:RefSeq mRNA;Acc:NM_001193103]	Glycos_transf_2
ENSBTAG00000019386	1715.54	1728.19	1682.77	1451.5	1365.37	1052.08	1708.83	1289.65	0.40507	1.07e-05	0.000170989	BOLA-NC1	23	28548781	28553089	-	2324	protein_coding	Bos taurus non-classical MHC class I antigen (BOLA-NC1), mRNA. [Source:RefSeq mRNA;Acc:NM_001105616]	MHC_I
ENSBTAG00000007453	713.42	698.33	683.718	848.179	889.121	953.445	698.49	896.915	-0.360067	1.11e-05	0.000177332	NELFE	23	27409462	27415203	+	1287	protein_coding	Bos taurus negative elongation factor complex member E (NELFE), mRNA. [Source:RefSeq mRNA;Acc:NM_001076204]	RRM_1
ENSBTAG00000004997	1143.04	1035.91	980.03	1463.26	1244.39	1347.97	1052.99	1351.87	-0.360179	1.11e-05	0.000177332	CTNNAL1	8	98544960	98601628	-	3175	protein_coding	Bos taurus catenin alpha like 1 (CTNNAL1), mRNA. [Source:RefSeq mRNA;Acc:NM_001191534]	-
ENSBTAG00000015721	1120.53	1046.99	1051.1	1272.27	1332.72	1407.37	1072.88	1337.45	-0.317451	1.12e-05	0.00017792	RAVER1	7	14846394	14861001	-	4251	protein_coding	ribonucleoprotein, PTB binding 1 [Source:VGNC Symbol;Acc:VGNC:55304]	RRM_1
ENSBTAG00000016975	1367.14	1400.69	1491.57	1720.84	1726.39	1737.2	1419.8	1728.15	-0.283577	1.13e-05	0.000178679	H2AFV	4	76689344	76701169	+	750	protein_coding	Bos taurus H2A histone family, member V (H2AFV), mRNA. [Source:RefSeq mRNA;Acc:NM_001038197]	Histone
ENSBTAG00000000224	1406.29	1449.06	1455.53	1153.76	1189.66	1180.41	1436.96	1174.61	0.290802	1.13e-05	0.000178864	TSPAN15	28	25803071	25855714	+	1809	protein_coding	Bos taurus tetraspanin 15 (TSPAN15), mRNA. [Source:RefSeq mRNA;Acc:NM_001075829]	Tetraspannin
ENSBTAG00000015187	1802.63	1899.5	1713.8	2781.56	2109.5	2187.94	1805.31	2359.67	-0.386495	1.14e-05	0.000181015	DDX41	7	39010919	39017080	-	2725	protein_coding	DEAD-box helicase 41 [Source:VGNC Symbol;Acc:VGNC:27967]	DEAD
ENSBTAG00000019091	376.772	395.015	451.474	213.514	326.459	256.656	407.754	265.543	0.617756	1.16e-05	0.000183527	RNPC3	3	39855791	39883179	-	2536	protein_coding	Bos taurus RNA binding region (RNP1, RRM) containing 3 (RNPC3), mRNA. [Source:RefSeq mRNA;Acc:NM_001077117]	RRM_1
ENSBTAG00000032331	508.887	522.992	543.571	360.427	402.313	397.711	525.15	386.817	0.441229	1.18e-05	0.000186691	SLC48A1	5	32498984	32507826	-	2600	protein_coding	Bos taurus solute carrier family 48 member 1 (SLC48A1), mRNA. [Source:RefSeq mRNA;Acc:NM_001191205]	-
ENSBTAG00000018271	2315.44	2383.19	2505.63	1919.67	2105.66	1910.07	2401.42	1978.47	0.279122	1.18e-05	0.000186988	SLC38A10	19	51437111	51478799	+	5363	protein_coding	solute carrier family 38 member 10 [Source:VGNC Symbol;Acc:VGNC:34847]	Aa_trans
ENSBTAG00000021894	576.412	597.561	526.553	781.578	706.688	745.575	566.842	744.614	-0.393416	1.2e-05	0.000189761	PPOX	3	8326933	8330785	-	1910	protein_coding	Bos taurus protoporphyrinogen oxidase (PPOX), mRNA. [Source:RefSeq mRNA;Acc:NM_001192426]	Amino_oxidase
ENSBTAG00000014227	2968.18	2821.54	2688.82	2230.14	2289.05	2480.65	2826.18	2333.28	0.276945	1.2e-05	0.000189761	NDFIP2	12	54578637	54649183	+	3228	protein_coding	Bos taurus Nedd4 family interacting protein 2 (NDFIP2), mRNA. [Source:RefSeq mRNA;Acc:NM_001205720]	-
ENSBTAG00000031800	2483.76	2582.71	2458.58	3035.23	2861.32	3037.45	2508.35	2978	-0.247469	1.22e-05	0.000191778	PPDPF	13	54136171	54137886	-	855	protein_coding	Bos taurus pancreatic progenitor cell differentiation and proliferation factor (PPDPF), mRNA. [Source:RefSeq mRNA;Acc:NM_001075294]	-
ENSBTAG00000019044	2588.47	2738.91	2600.73	3385.86	3021.67	3119.11	2642.7	3175.55	-0.265067	1.23e-05	0.000192744	BAIAP2	19	51578606	51642239	-	4063	protein_coding	Bos taurus BAI1 associated protein 2 (BAIAP2), mRNA. [Source:RefSeq mRNA;Acc:NM_001017937]	-
ENSBTAG00000001037	333.712	334.554	336.353	492.649	432.078	462.405	334.873	462.377	-0.465296	1.24e-05	0.000194058	MAP4K2	29	43028075	43040939	-	2922	protein_coding	Bos taurus mitogen-activated protein kinase kinase kinase kinase 2 (MAP4K2), mRNA. [Source:RefSeq mRNA;Acc:NM_001206275]	CNH
ENSBTAG00000009019	819.112	928.084	919.967	683.636	688.445	699.971	889.054	690.684	0.364169	1.24e-05	0.000194863	SH3PXD2B	20	4104991	4223391	-	2945	protein_coding	SH3 and PX domains 2B [Source:VGNC Symbol;Acc:VGNC:34578]	PX
ENSBTAG00000017306	415.917	459.507	478.503	723.793	618.352	547.25	451.309	629.798	-0.481915	1.25e-05	0.000195188	AKNA	8	103556544	103604933	-	5883	protein_coding	AT-hook transcription factor [Source:VGNC Symbol;Acc:VGNC:55031]	-
ENSBTAG00000054406	4689.59	4744.21	4530.76	4075.37	3932.87	3985.59	4654.85	3997.95	0.219483	1.26e-05	0.000196503	C18H19orf33	18	48119157	48121108	+	1701	protein_coding	chromosome 18 C19orf33 homolog [Source:NCBI gene;Acc:787634]	-
ENSBTAG00000004400	4392.09	4925.6	4847.09	5925.5	5763.92	5318.72	4721.59	5669.38	-0.264161	1.27e-05	0.000198802	PRRC2B	11	101536817	101618215	+	8180	protein_coding	proline rich coiled-coil 2B [Source:VGNC Symbol;Acc:VGNC:33405]	-
ENSBTAG00000046786	2309.56	2090.96	2140.25	1764.92	1718.71	1884.62	2180.26	1789.42	0.285559	1.29e-05	0.000201479	UQCRFS1	18	997260	1002080	-	1162	protein_coding	ubiquinol-cytochrome c reductase, Rieske iron-sulfur polypeptide 1 [Source:VGNC Symbol;Acc:VGNC:53044]	-
ENSBTAG00000054533	1931.81	1990.19	1855.95	1417.22	1536.28	1692.66	1925.98	1548.72	0.315131	1.29e-05	0.000201479	GNG12	3	77489268	77629921	+	3239	protein_coding	G protein subunit gamma 12 [Source:NCBI gene;Acc:286850]	-
ENSBTAG00000030335	1846.67	1918.64	1979.08	1467.17	1663.98	1553.72	1914.8	1561.63	0.293925	1.31e-05	0.000203728	ALDH4A1	2	133756949	133790322	+	3185	protein_coding	Bos taurus aldehyde dehydrogenase 4 family member A1 (ALDH4A1), mRNA. [Source:RefSeq mRNA;Acc:NM_001105646]	Aldedh
ENSBTAG00000027357	78.2903	75.5768	85.0894	24.4855	42.2477	37.1197	79.6522	34.6176	1.20251	1.33e-05	0.000206329	FGF22	7	43258842	43262337	+	1458	protein_coding	fibroblast growth factor 22 [Source:VGNC Symbol;Acc:VGNC:52233]	-
ENSBTAG00000015290	73.3972	97.7461	83.0873	147.893	155.548	145.297	84.7435	149.579	-0.820977	1.34e-05	0.000207546	BAIAP2L2	5	109861367	109891295	-	2424	protein_coding	BAI1 associated protein 2 like 2 [Source:VGNC Symbol;Acc:VGNC:26414]	-
ENSBTAG00000008001	1853.52	1815.86	1833.93	2110.65	2181.52	2427.63	1834.44	2239.93	-0.287589	1.34e-05	0.000207645	NUCKS1	16	3467645	3495038	-	1830	protein_coding	Bos taurus nuclear casein kinase and cyclin dependent kinase substrate 1 (NUCKS1), mRNA. [Source:RefSeq mRNA;Acc:NM_001045920]	-
ENSBTAG00000016958	823.027	824.292	861.906	1102.83	1011.06	1043.59	836.408	1052.49	-0.33156	1.34e-05	0.000207777	PHF19	8	110242266	110260664	-	3288	protein_coding	PHD finger protein 19 [Source:VGNC Symbol;Acc:VGNC:32817]	PHD
ENSBTAG00000007749	407.11	382.923	413.434	549.456	546.339	520.736	401.156	538.843	-0.426001	1.37e-05	0.000211776	TONSL	14	496271	507275	+	4211	protein_coding	Bos taurus tonsoku like, DNA repair protein (TONSL), mRNA. [Source:RefSeq mRNA;Acc:NM_001075188]	-
ENSBTAG00000008844	673.297	680.192	725.762	474.04	576.104	505.888	693.084	518.677	0.417579	1.4e-05	0.000215811	EXTL3	8	9980042	10017423	-	3384	protein_coding	Bos taurus exostosin like glycosyltransferase 3 (EXTL3), mRNA. [Source:RefSeq mRNA;Acc:NM_001082473]	-
ENSBTAG00000000182	850.428	924.053	818.86	1057.78	1087.88	1130.56	864.447	1092.07	-0.337015	1.4e-05	0.000216244	SPINT2	18	48078059	48108357	+	1568	protein_coding	Bos taurus serine peptidase inhibitor, Kunitz type 2 (SPINT2), mRNA. [Source:RefSeq mRNA;Acc:NM_001045971]	Kunitz_BPTI
ENSBTAG00000009661	892.509	880.722	984.034	1152.78	1117.64	1199.5	919.088	1156.64	-0.331338	1.41e-05	0.000217227	RNASEH2A	7	12722227	12730155	-	2639	protein_coding	ribonuclease H2 subunit A [Source:VGNC Symbol;Acc:VGNC:34000]	-
ENSBTAG00000015683	3318.53	3133.92	3296.46	2621.91	2766.26	2830.64	3249.64	2739.6	0.246543	1.42e-05	0.000219206	HSPA4	7	44607161	44661126	+	4839	protein_coding	Bos taurus heat shock protein family A (Hsp70) member 4 (HSPA4), mRNA. [Source:RefSeq mRNA;Acc:NM_001114192]	HSP70
ENSBTAG00000001546	777.031	773.907	840.883	544.558	655.799	616.186	797.274	605.515	0.396848	1.45e-05	0.000223932	MGAT1	7	39979972	39997227	-	2724	protein_coding	Bos taurus mannosyl (alpha-1,3-)-glycoprotein beta-1,2-N-acetylglucosaminyltransferase (MGAT1), mRNA. [Source:RefSeq mRNA;Acc:NM_001015653]	-
ENSBTAG00000004256	9098.31	9163.94	8385.81	11388.7	9653.59	11288.6	8882.69	10777	-0.27879	1.46e-05	0.000224311	ODC1	11	87197374	87204771	+	2236	protein_coding	ornithine decarboxylase 1 [Source:NCBI gene;Acc:281365]	-
ENSBTAG00000014595	515.737	596.553	591.622	713.998	757.577	765.726	567.971	745.767	-0.393033	1.46e-05	0.000224487	LIG1	18	54865681	54893345	-	3438	protein_coding	DNA ligase 1 [Source:VGNC Symbol;Acc:VGNC:30882]	DNA_ligase_A_M
ENSBTAG00000011125	3847.97	4176.88	4180.39	3641.49	3276.11	3179.56	4068.41	3365.72	0.273297	1.46e-05	0.000224805	MYO9B	7	5883221	5969910	-	7700	protein_coding	Bos taurus myosin IXB (MYO9B), mRNA. [Source:RefSeq mRNA;Acc:NM_001193096]	Myosin_head
ENSBTAG00000013653	4692.52	4802.66	5050.31	3896.14	4237.25	4184.98	4848.5	4106.12	0.23978	1.47e-05	0.00022582	NFE2L1	19	38420711	38433852	-	5925	protein_coding	Bos taurus nuclear factor, erythroid 2 like 1 (NFE2L1), mRNA. [Source:RefSeq mRNA;Acc:NM_001102515]	bZIP_Maf
ENSBTAG00000001001	27.4016	25.1923	40.0421	2.93826	7.68139	8.48449	30.8787	6.36805	2.28395	1.48e-05	0.00022597	ANKRD55	20	22986548	23096396	+	2091	protein_coding	Bos taurus ankyrin repeat domain 55 (ANKRD55), mRNA. [Source:RefSeq mRNA;Acc:NM_001099057]	-
ENSBTAG00000004706	243.679	252.931	270.284	347.695	364.866	380.742	255.631	364.434	-0.511272	1.48e-05	0.00022597	SUV39H1	X	86777328	86790232	+	2787	protein_coding	Bos taurus suppressor of variegation 3-9 homolog 1 (SUV39H1), mRNA. [Source:RefSeq mRNA;Acc:NM_001046264]	SET
ENSBTAG00000021514	892.509	913.976	947.996	1145.92	1143.57	1129.5	918.16	1139.66	-0.311962	1.48e-05	0.00022619	DNPEP	2	107307884	107321008	-	1786	protein_coding	aspartyl aminopeptidase [Source:VGNC Symbol;Acc:VGNC:28148]	Peptidase_M18
ENSBTAG00000016185	1096.06	1042.96	1157.22	880.5	855.515	890.872	1098.75	875.629	0.327737	1.49e-05	0.000226626	ENAH	16	28535630	28690127	-	2701	protein_coding	ENAH, actin regulator [Source:HGNC Symbol;Acc:HGNC:18271]	-
ENSBTAG00000000031	1726.3	1855.16	1873.97	2146.89	2274.65	2155.06	1818.48	2192.2	-0.269935	1.51e-05	0.000230467	TRPV4	17	63410753	63447169	+	3213	protein_coding	Bos taurus transient receptor potential cation channel subfamily V member 4 (TRPV4), mRNA. [Source:RefSeq mRNA;Acc:NM_001192385]	Ion_trans
ENSBTAG00000012463	644.916	681.199	701.737	532.805	517.534	498.464	675.951	516.268	0.388227	1.52e-05	0.000231952	ZMAT3	1	88005930	88038010	+	1740	protein_coding	Bos taurus zinc finger matrin-type 3 (ZMAT3), mRNA. [Source:RefSeq mRNA;Acc:NM_001076108]	-
ENSBTAG00000026886	1402.37	1429.91	1330.4	1160.61	1085	1133.74	1387.56	1126.45	0.30092	1.53e-05	0.000232048	ATP5MPL	21	68460845	68462522	-	290	protein_coding	ATP synthase membrane subunit 6.8PL [Source:VGNC Symbol;Acc:VGNC:49542]	-
novel.85	381.665	402.069	437.46	543.579	557.861	540.887	407.065	547.442	-0.427834	1.57e-05	0.000238584	-	11	103170932	103181286	+	9398	-	-	-
ENSBTAG00000047147	351.328	309.361	365.384	251.711	230.442	221.657	342.024	234.604	0.543348	1.58e-05	0.000239694	CRYBG3	1	42070368	42196081	+	9394	protein_coding	crystallin beta-gamma domain containing 3 [Source:NCBI gene;Acc:516526]	Crystall
ENSBTAG00000014204	3258.83	3421.11	3430.6	2773.72	2732.65	2998.21	3370.18	2834.86	0.24987	1.58e-05	0.000240255	S100A16	3	16769716	16776627	+	1513	protein_coding	Bos taurus S100 calcium binding protein A16 (S100A16), mRNA. [Source:RefSeq mRNA;Acc:NM_001075218]	-
ENSBTAG00000001780	834.77	863.591	886.932	1161.59	1061.95	1036.17	861.765	1086.57	-0.334853	1.6e-05	0.000241671	SARS2	18	48630043	48639088	-	1907	protein_coding	Bos taurus seryl-tRNA synthetase 2, mitochondrial (SARS2), mRNA. [Source:RefSeq mRNA;Acc:NM_174457]	tRNA-synt_2b
ENSBTAG00000002392	245.636	263.007	277.291	364.345	365.826	383.923	261.978	371.365	-0.503223	1.6e-05	0.000242568	-	6	12225305	12311458	-	3309	protein_coding	-	Death
ENSBTAG00000015566	1141.08	1124.58	1098.15	1387.84	1387.45	1339.49	1121.27	1371.59	-0.290899	1.61e-05	0.000242591	CTR9	15	41898894	41923881	-	4326	protein_coding	Bos taurus CTR9 homolog, Paf1/RNA polymerase II complex component (CTR9), mRNA. [Source:RefSeq mRNA;Acc:NM_001205397]	-
ENSBTAG00000002431	534.331	523.999	512.538	727.71	660.6	666.033	523.623	684.781	-0.387234	1.62e-05	0.0002439	TRIM24	4	102170007	102282310	+	3297	protein_coding	tripartite motif containing 24 [Source:VGNC Symbol;Acc:VGNC:36321]	Bromodomain
ENSBTAG00000010850	407.11	477.646	435.457	310.477	264.048	345.743	440.071	306.756	0.522232	1.63e-05	0.000246192	SERTAD4	16	73094210	73105682	-	3058	protein_coding	Bos taurus SERTA domain containing 4 (SERTAD4), mRNA. [Source:RefSeq mRNA;Acc:NM_001354327]	-
ENSBTAG00000013127	917.954	894.83	909.956	1107.73	1132.05	1132.68	907.58	1124.15	-0.308633	1.63e-05	0.000246192	LPCAT3	5	103451002	103487994	+	2849	protein_coding	Bos taurus lysophosphatidylcholine acyltransferase 3 (LPCAT3), mRNA. [Source:RefSeq mRNA;Acc:NM_001024546]	MBOAT
ENSBTAG00000003418	8017.9	8537.16	7852.25	7022.45	6598.32	7187.43	8135.77	6936.07	0.230272	1.69e-05	0.000253514	MSN	X	94696646	94769333	-	3964	protein_coding	Bos taurus moesin (MSN), mRNA. [Source:RefSeq mRNA;Acc:NM_001046477]	Band_41
ENSBTAG00000050082	121.35	85.6538	112.118	63.6624	49.929	40.3013	106.374	51.2976	1.04948	1.71e-05	0.000257376	-	16	45207835	45248345	+	427	lncRNA	-	-
ENSBTAG00000015595	1086.28	1114.51	1338.41	1433.87	1502.67	1601.45	1179.73	1512.66	-0.358434	1.73e-05	0.00026005	MCM5	5	73633313	73651860	+	2752	protein_coding	Bos taurus minichromosome maintenance complex component 5 (MCM5), mRNA. [Source:RefSeq mRNA;Acc:NM_001075290]	MCM
ENSBTAG00000021634	489.314	475.63	483.508	656.213	613.551	627.853	482.818	632.539	-0.389612	1.78e-05	0.000266149	PIAS3	3	21505807	21515218	+	2960	protein_coding	Bos taurus protein inhibitor of activated STAT 3 (PIAS3), mRNA. [Source:RefSeq mRNA;Acc:NM_001102185]	zf-MIZ
ENSBTAG00000010371	250.529	309.361	265.279	545.538	329.34	424.225	275.056	433.034	-0.65483	1.78e-05	0.000266149	CHAC1	10	36485672	36488431	+	1888	protein_coding	ChaC glutathione specific gamma-glutamylcyclotransferase 1 [Source:VGNC Symbol;Acc:VGNC:27262]	ChaC
ENSBTAG00000013982	8403.48	8252.99	8457.89	6929.41	7522.96	7260.61	8371.45	7237.66	0.209942	1.79e-05	0.000268521	UACA	10	17533608	17619279	-	6541	protein_coding	Bos taurus uveal autoantigen with coiled-coil domains and ankyrin repeats (UACA), mRNA. [Source:RefSeq mRNA;Acc:NM_174209]	-
ENSBTAG00000048851	72.4185	83.6384	76.0799	26.4444	43.2078	31.8169	77.3789	33.823	1.19141	1.83e-05	0.000273538	UBE2QL1	20	66694144	66751048	-	1737	protein_coding	ubiquitin conjugating enzyme E2 Q family like 1 [Source:HGNC Symbol;Acc:HGNC:37269]	UQ_con
ENSBTAG00000003804	620.451	628.799	495.521	809.982	721.091	826.178	581.59	785.75	-0.433471	1.85e-05	0.000276341	SCCPDH	16	30588004	30618003	-	1959	protein_coding	saccharopine dehydrogenase (putative) [Source:HGNC Symbol;Acc:HGNC:24275]	Saccharop_dh
ENSBTAG00000014078	2895.76	3039.2	2905.05	3567.05	3334.68	3511.52	2946.67	3471.09	-0.236236	1.86e-05	0.000277817	IGFBPL1	8	62441823	62458755	-	2809	protein_coding	Bos taurus insulin like growth factor binding protein like 1 (IGFBPL1), mRNA. [Source:RefSeq mRNA;Acc:NM_001099161]	I-set
ENSBTAG00000018207	2418.19	2314.67	2267.38	1914.77	1929.95	2020.37	2333.41	1955.03	0.255599	1.88e-05	0.000279991	M6PR	5	100984954	100998031	+	2969	protein_coding	mannose-6-phosphate receptor, cation dependent [Source:VGNC Symbol;Acc:VGNC:31125]	-
ENSBTAG00000007890	116.457	99.7614	101.106	169.44	190.114	167.569	105.775	175.708	-0.732413	1.88e-05	0.000279991	SEC14L5	25	4015563	4054421	+	4487	protein_coding	SEC14 like lipid binding 5 [Source:VGNC Symbol;Acc:VGNC:34405]	MSF1
ENSBTAG00000006015	404.174	455.476	439.462	546.517	582.826	609.823	433.037	579.722	-0.420647	1.91e-05	0.000283483	POLH	23	17114387	17143658	+	3581	protein_coding	Bos taurus DNA polymerase eta (POLH), mRNA. [Source:RefSeq mRNA;Acc:NM_001034450]	IMS
ENSBTAG00000013527	2726.46	2859.83	2696.83	3201.73	3327	3212.44	2761.04	3247.06	-0.234055	1.91e-05	0.000284357	PGD	16	43158594	43173975	-	2606	protein_coding	phosphogluconate dehydrogenase [Source:VGNC Symbol;Acc:VGNC:32786]	NAD_binding_2
ENSBTAG00000018108	3381.16	3824.19	3657.84	4479.87	4208.44	4244.37	3621.06	4310.9	-0.251707	1.92e-05	0.00028512	PXN	17	62564685	62607750	-	3825	protein_coding	paxillin [Source:NCBI gene;Acc:517456]	LIM
ENSBTAG00000009956	239.764	258.977	278.292	388.83	397.512	331.956	259.011	372.766	-0.52678	1.92e-05	0.00028512	CENPM	5	112916658	112928741	-	1173	protein_coding	Bos taurus centromere protein M (CENPM), mRNA. [Source:RefSeq mRNA;Acc:NM_001038686]	-
ENSBTAG00000018361	1850.59	1947.87	1892.99	2548.46	2165.19	2265.36	1897.15	2326.34	-0.294328	1.94e-05	0.000287861	R3HDM2	5	56081334	56191524	+	3739	protein_coding	Bos taurus R3H domain containing 2 (R3HDM2), mRNA. [Source:RefSeq mRNA;Acc:NM_001078034]	R3H
ENSBTAG00000015563	327.841	280.138	356.374	241.917	200.676	198.325	321.451	213.64	0.588865	1.97e-05	0.00029171	PDE12	22	43636012	43639721	-	2185	protein_coding	Bos taurus phosphodiesterase 12 (PDE12), mRNA. [Source:RefSeq mRNA;Acc:NM_001076133]	Exo_endo_phos
ENSBTAG00000021645	838.685	803.13	794.835	574.921	654.839	656.488	812.217	628.749	0.369844	2e-05	0.000295424	MBD4	22	56308409	56317560	+	2122	protein_coding	Bos taurus methyl-CpG binding domain 4, DNA glycosylase (MBD4), mRNA. [Source:RefSeq mRNA;Acc:NM_001034405]	MBD
novel.190	125.264	139.061	142.149	76.3949	75.8537	77.421	135.492	76.5565	0.823559	2e-05	0.000295454	-	14	76935319	76956301	-	3465	-	-	-
ENSBTAG00000011589	786.817	790.03	751.79	927.512	988.979	1021.32	776.212	979.271	-0.33486	2.01e-05	0.000295801	CDC14B	8	83197226	83326847	-	4597	protein_coding	cell division cycle 14B [Source:VGNC Symbol;Acc:VGNC:56939]	DSPc
ENSBTAG00000019202	1580.49	1585.1	1569.65	2042.09	1756.16	2032.04	1578.41	1943.43	-0.299741	2.05e-05	0.000301183	EAF1	1	152450841	152463273	+	1588	protein_coding	Bos taurus ELL associated factor 1 (EAF1), mRNA. [Source:RefSeq mRNA;Acc:NM_001192153]	-
novel.458	182.025	223.707	216.227	147.893	123.862	103.935	207.32	125.23	0.724602	2.07e-05	0.00030503	-	25	37057336	37076173	-	6112	-	PF01576:Myosin tail	Myosin_tail_1
ENSBTAG00000010943	912.082	997.614	1019.07	767.867	793.104	752.999	976.256	771.323	0.339419	2.08e-05	0.000305789	SLC22A23	23	50326768	50458184	+	3585	protein_coding	solute carrier family 22 member 23 [Source:VGNC Symbol;Acc:VGNC:54236]	Sugar_tr
ENSBTAG00000014790	332.734	344.63	337.354	503.423	437.839	450.739	338.24	464	-0.456317	2.09e-05	0.000306118	ZBTB2	9	88411591	88420605	-	2970	protein_coding	Bos taurus zinc finger and BTB domain containing 2 (ZBTB2), mRNA. [Source:RefSeq mRNA;Acc:NM_001205768]	BTB
ENSBTAG00000002103	629.258	726.545	651.685	864.829	855.515	853.752	669.163	858.032	-0.358972	2.1e-05	0.000308564	PLCG2	18	8314287	8467665	+	3858	protein_coding	phospholipase C gamma 2 [Source:VGNC Symbol;Acc:VGNC:32989]	PI-PLC-X
ENSBTAG00000001027	4288.35	4166.8	4278.5	3629.74	3733.16	3618.64	4244.55	3660.51	0.213496	2.12e-05	0.000310936	SERPINH1	15	54737997	54748417	+	2294	protein_coding	serpin family H member 1 [Source:VGNC Symbol;Acc:VGNC:34480]	Serpin
ENSBTAG00000014126	542.16	636.861	629.662	467.184	466.645	382.863	602.894	438.897	0.4563	2.13e-05	0.000311817	-	25	1084235	1115788	-	3246	protein_coding	unkempt family like zinc finger [Source:NCBI gene;Acc:522441]	-
ENSBTAG00000053244	530.417	528.03	557.586	384.913	363.906	442.254	538.678	397.024	0.441777	2.13e-05	0.00031195	POLR2D	2	4623473	4636747	+	2368	protein_coding	RNA polymerase II subunit D [Source:NCBI gene;Acc:617422]	RNA_pol_Rpb4
ENSBTAG00000038051	331.755	366.8	357.375	455.431	461.844	544.068	351.977	487.114	-0.467783	2.14e-05	0.000312813	-	18	14742474	14762933	+	2328	protein_coding	AFG3-like protein 1 [Source:NCBI gene;Acc:532875]	AAA
ENSBTAG00000012180	2102.09	2111.11	2313.43	1421.14	1932.83	1674.63	2175.55	1676.2	0.376009	2.17e-05	0.000316365	BMF	10	35737731	35757288	-	3382	protein_coding	Bcl2 modifying factor [Source:VGNC Symbol;Acc:VGNC:26513]	-
ENSBTAG00000030434	1106.83	1122.57	1085.14	1285.98	1424.9	1369.19	1104.85	1360.02	-0.299831	2.18e-05	0.000317601	FUCA1	2	129056428	129079502	+	2072	protein_coding	Bos taurus alpha-L-fucosidase 1 (FUCA1), mRNA. [Source:RefSeq mRNA;Acc:NM_001046035]	Alpha_L_fucos
ENSBTAG00000015512	2134.39	2088.94	2018.12	1760.02	1638.06	1789.17	2080.48	1729.08	0.267325	2.19e-05	0.000318399	HEXB	20	6801767	6834107	-	1882	protein_coding	Bos taurus hexosaminidase subunit beta (HEXB), mRNA. [Source:RefSeq mRNA;Acc:NM_001076510]	Glyco_hydro_20
ENSBTAG00000027020	189.854	151.154	177.186	95.9833	113.301	98.6322	172.731	102.639	0.750382	2.2e-05	0.000319471	COL5A2	2	7198509	7357287	+	4293	protein_coding	collagen type V alpha 2 chain [Source:VGNC Symbol;Acc:VGNC:27568]	VWC
ENSBTAG00000006672	1313.32	1244.5	1274.34	1504.39	1559.32	1587.66	1277.39	1550.46	-0.279221	2.21e-05	0.000320577	SYNCRIP	9	63819985	63842196	+	1988	protein_coding	synaptotagmin binding cytoplasmic RNA interacting protein [Source:VGNC Symbol;Acc:VGNC:35518]	RRM_1
novel.401	245.636	240.838	275.289	110.675	178.592	174.993	253.921	154.753	0.715439	2.22e-05	0.00032204	-	23	50632983	50640242	+	6963	-	-	-
ENSBTAG00000019734	945.355	1013.74	1107.16	758.072	809.427	833.602	1022.09	800.367	0.352988	2.31e-05	0.000333917	CD276	10	20490779	20520933	+	4101	protein_coding	CD276 molecule [Source:VGNC Symbol;Acc:VGNC:27020]	V-set
ENSBTAG00000005557	7421.92	7901.31	7566.95	9694.32	8758.71	8552.37	7630.06	9001.8	-0.238625	2.31e-05	0.000333917	AFDN	9	102278808	102392284	+	8295	protein_coding	afadin, adherens junction formation factor [Source:VGNC Symbol;Acc:VGNC:25709]	DIL
ENSBTAG00000015713	397.323	398.038	391.411	543.579	502.171	538.765	395.591	528.172	-0.416637	2.31e-05	0.000333917	TLK2	19	46911925	47034030	+	3559	protein_coding	Bos taurus tousled like kinase 2 (TLK2), mRNA. [Source:RefSeq mRNA;Acc:NM_001192827]	Pkinase
ENSBTAG00000012545	1696.94	1594.17	1660.74	1351.6	1348.08	1398.88	1650.62	1366.19	0.273185	2.33e-05	0.000335858	CASC4	10	102772590	102861254	+	3729	protein_coding	Bos taurus cancer susceptibility 4 (CASC4), mRNA. [Source:RefSeq mRNA;Acc:NM_001081737]	-
ENSBTAG00000052186	65.5681	60.4615	58.061	21.5473	25.9247	27.5746	61.3635	25.0155	1.29658	2.34e-05	0.000337686	-	NKLS02001410.1	123365	141934	+	2098	protein_coding	Bos taurus uncharacterized LOC618701 (LOC618701), mRNA. [Source:RefSeq mRNA;Acc:NM_001099723]	MAGE
ENSBTAG00000020745	850.428	1049.01	1051.1	820.755	702.847	690.426	983.513	738.009	0.413659	2.36e-05	0.000340568	HIVEP3	3	104538208	104671493	+	9292	protein_coding	human immunodeficiency virus type I enhancer binding protein 3 [Source:NCBI gene;Acc:509866]	-
ENSBTAG00000047225	634.151	592.522	660.694	445.637	521.374	443.315	629.123	470.109	0.41948	2.37e-05	0.000340579	BCL2L14	5	97725269	97748884	-	2063	protein_coding	Bos taurus BCL2 like 14 (BCL2L14), mRNA. [Source:RefSeq mRNA;Acc:NM_001015544]	-
ENSBTAG00000011396	2106.99	2075.84	2181.29	2408.4	2543.5	2636.56	2121.37	2529.49	-0.2536	2.4e-05	0.000345173	HNRNPC	10	25880971	25925727	+	1356	protein_coding	Bos taurus heterogeneous nuclear ribonucleoprotein C (C1/C2) (HNRNPC), mRNA. [Source:RefSeq mRNA;Acc:NM_001034395]	RRM_1
ENSBTAG00000005932	443.319	426.253	481.506	318.312	334.141	334.077	450.359	328.843	0.453837	2.43e-05	0.000349748	FAM184B	6	37181075	37301540	-	4021	protein_coding	family with sequence similarity 184 member B [Source:VGNC Symbol;Acc:VGNC:28766]	-
ENSBTAG00000024958	570.541	555.238	574.604	425.069	425.357	440.133	566.794	430.186	0.398247	2.44e-05	0.000349749	FAM214A	10	57723231	57808958	+	5260	protein_coding	family with sequence similarity 214 member A [Source:VGNC Symbol;Acc:VGNC:28793]	-
ENSBTAG00000031242	248.572	289.207	285.3	390.789	372.547	393.468	274.36	385.602	-0.491155	2.44e-05	0.000350402	CDCA4	21	69414725	69415393	-	669	protein_coding	cell division cycle associated 4 [Source:VGNC Symbol;Acc:VGNC:27085]	-
ENSBTAG00000008634	1756.64	1893.45	1996.1	2309.48	2212.24	2290.81	1882.06	2270.84	-0.270956	2.45e-05	0.000350402	WBP2	19	55760647	55769045	+	2904	protein_coding	Bos taurus WW domain binding protein 2 (WBP2), mRNA. [Source:RefSeq mRNA;Acc:NM_001192132]	GRAM
ENSBTAG00000008683	14136.3	14955.1	12251.9	18374	15391.6	17349.7	13781.1	17038.4	-0.306075	2.48e-05	0.000354898	LDHA	29	26290893	26301350	-	1901	protein_coding	Bos taurus lactate dehydrogenase A (LDHA), mRNA. [Source:RefSeq mRNA;Acc:NM_174099]	-
ENSBTAG00000014178	511.823	536.092	545.573	742.402	665.401	669.215	531.163	692.339	-0.382688	2.48e-05	0.000354898	RALGAPA2	13	39901567	40188462	-	9705	protein_coding	Ral GTPase activating protein catalytic alpha subunit 2 [Source:VGNC Symbol;Acc:VGNC:33702]	-
ENSBTAG00000017970	9278.38	9755.46	9887.39	11745.2	10808.7	10992.7	9640.41	11182.2	-0.214081	2.49e-05	0.00035497	ZYX	4	106775572	106788374	+	2934	protein_coding	Bos taurus zyxin (ZYX), mRNA. [Source:RefSeq mRNA;Acc:NM_001078101]	LIM
ENSBTAG00000013533	7653.85	7833.79	7078.44	9123.31	8320.87	9230.07	7522.03	8891.42	-0.241189	2.49e-05	0.00035514	CLIC1	23	27575514	27581255	+	1278	protein_coding	chloride intracellular channel 1 [Source:VGNC Symbol;Acc:VGNC:27439]	-
ENSBTAG00000005970	1743.92	1759.43	1609.69	2049.93	2011.56	2078.7	1704.35	2046.73	-0.263939	2.51e-05	0.000357364	XBP1	17	68052596	68056965	-	1131	protein_coding	X-box binding protein 1 [Source:VGNC Symbol;Acc:VGNC:53930]	bZIP_2
ENSBTAG00000008218	2264.55	2275.37	2162.27	1784.51	1813.77	1976.89	2234.06	1858.39	0.266127	2.57e-05	0.000365403	NPTN	10	20373350	20437776	-	3531	protein_coding	Bos taurus neuroplastin (NPTN), mRNA. [Source:RefSeq mRNA;Acc:NM_001076199]	-
ENSBTAG00000043994	362.093	334.554	394.414	463.266	502.171	527.099	363.687	497.512	-0.45141	2.61e-05	0.000370835	GRK6	7	38925913	38940622	+	2938	protein_coding	Bos taurus G protein-coupled receptor kinase 6 (GRK6), transcript variant 1, mRNA. [Source:RefSeq mRNA;Acc:NM_001191530]	Pkinase
ENSBTAG00000019900	1552.11	1622.38	1790.88	1359.44	1386.49	1268.43	1655.12	1338.12	0.306183	2.68e-05	0.000381399	LNPEP	7	96371532	96466676	+	4187	protein_coding	leucyl and cystinyl aminopeptidase [Source:VGNC Symbol;Acc:VGNC:30944]	-
ENSBTAG00000006085	3841.12	3769.77	3744.93	4474	4195.96	4668.59	3785.28	4446.18	-0.231894	2.69e-05	0.000381772	DDOST	2	131971819	131985982	+	1895	protein_coding	dolichyl-diphosphooligosaccharide--protein glycosyltransferase non-catalytic subunit [Source:VGNC Symbol;Acc:VGNC:27952]	-
ENSBTAG00000011126	563.69	526.015	526.553	418.213	413.835	378.621	538.753	403.556	0.416137	2.78e-05	0.000394788	STK38	23	10417325	10458886	-	3570	protein_coding	Bos taurus serine/threonine kinase 38 (STK38), mRNA. [Source:RefSeq mRNA;Acc:NM_001081602]	Pkinase
ENSBTAG00000007833	798.561	840.415	827.87	1009.78	1058.11	1002.23	822.282	1023.38	-0.316015	2.82e-05	0.000399009	PIAS2	24	46532526	46645291	-	2583	protein_coding	protein inhibitor of activated STAT 2 [Source:NCBI gene;Acc:533403]	zf-MIZ
novel.70	208.448	179.369	218.229	113.613	135.385	129.389	202.015	126.129	0.679882	2.85e-05	0.000403027	-	11	22241803	22358538	+	3308	-	PF00078:Reverse transcriptase (RNA-dependent DNA polymerase)	RVT_1
ENSBTAG00000012253	977.65	992.576	1109.17	1198.81	1299.12	1381.91	1026.46	1293.28	-0.332984	2.85e-05	0.000403027	AGO1	3	109877713	109914109	-	8724	protein_coding	Bos taurus argonaute 1, RISC catalytic component (AGO1), transcript variant 1, mRNA. [Source:RefSeq mRNA;Acc:NM_001317187]	Piwi
ENSBTAG00000015663	2821.39	2866.88	2791.93	3351.58	3186.82	3385.31	2826.73	3307.9	-0.226611	2.88e-05	0.000406804	STIP1	29	42496143	42508869	+	2454	protein_coding	Bos taurus stress induced phosphoprotein 1 (STIP1), mRNA. [Source:RefSeq mRNA;Acc:NM_001035492]	-
ENSBTAG00000003490	550.968	589.499	588.618	422.131	411.915	468.768	576.362	434.271	0.409371	2.89e-05	0.000408166	ELMO1	4	59867412	60450510	+	5033	protein_coding	Bos taurus engulfment and cell motility 1 (ELMO1), transcript variant 2, mRNA. [Source:RefSeq mRNA;Acc:NM_001024505]	-
ENSBTAG00000030366	721.249	683.215	628.66	921.636	816.148	877.085	677.708	871.623	-0.362681	3e-05	0.000423117	RBM22	7	62054328	62064514	-	2277	protein_coding	Bos taurus RNA binding motif protein 22 (RBM22), mRNA. [Source:RefSeq mRNA;Acc:NM_001037818]	RRM_1
ENSBTAG00000025221	203.555	200.531	197.207	309.497	271.729	295.897	200.431	292.374	-0.544312	3.03e-05	0.000426353	TEX30	12	79008112	79014993	-	1380	protein_coding	testis expressed 30 [Source:VGNC Symbol;Acc:VGNC:35767]	-
ENSBTAG00000015124	2720.59	2799.37	2511.64	2323.19	2254.49	2058.55	2677.2	2212.08	0.274918	3.06e-05	0.000430555	ARGLU1	12	82296498	82322844	-	1735	protein_coding	arginine and glutamate rich 1 [Source:VGNC Symbol;Acc:VGNC:26072]	-
ENSBTAG00000016627	128.2	142.084	115.121	246.814	168.03	222.718	128.469	212.521	-0.725423	3.09e-05	0.000434292	WASF1	9	40037421	40109999	+	3051	protein_coding	Bos taurus WAS protein family member 1 (WASF1), mRNA. [Source:RefSeq mRNA;Acc:NM_001034017]	-
ENSBTAG00000003585	2755.82	2776.19	2841.99	2128.28	2454.2	2385.2	2791.33	2322.56	0.265295	3.13e-05	0.000438771	CD47	1	52712128	52777176	-	3181	protein_coding	Bos taurus CD47 molecule (CD47), mRNA. [Source:RefSeq mRNA;Acc:NM_174708]	-
ENSBTAG00000054315	333.712	323.469	344.362	471.102	437.839	448.618	333.848	452.52	-0.438764	3.13e-05	0.000439301	GTPBP6	1	88354297	88362389	-	1596	protein_coding	GTP binding protein 6 (putative) [Source:NCBI gene;Acc:100298830]	-
ENSBTAG00000001102	35.2306	24.1846	21.0221	6.85595	4.80087	4.24225	26.8124	5.29969	2.33568	3.14e-05	0.000439301	SERPINB10	24	62099334	62122879	+	1844	protein_coding	Bos taurus serpin family B member 10 (SERPINB10), mRNA. [Source:RefSeq mRNA;Acc:NM_001098925]	Serpin
ENSBTAG00000018213	348.392	387.961	336.353	474.04	513.693	468.768	357.569	485.5	-0.44193	3.16e-05	0.000442016	TBCEL	15	31648677	31715116	+	6168	protein_coding	Bos taurus tubulin folding cofactor E like (TBCEL), mRNA. [Source:RefSeq mRNA;Acc:NM_001205453]	-
ENSBTAG00000014496	58.7177	72.5538	48.0505	20.5679	31.6857	12.7267	59.774	21.6601	1.45529	3.18e-05	0.000443442	CCR6	9	101910811	101926256	+	2710	protein_coding	C-C motif chemokine receptor 6 [Source:VGNC Symbol;Acc:VGNC:26986]	7tm_1
ENSBTAG00000018093	1990.53	2086.93	2257.37	2576.86	2531.98	2478.53	2111.61	2529.12	-0.260502	3.18e-05	0.000443442	KMT2A	15	29140936	29188682	+	11466	protein_coding	lysine methyltransferase 2A [Source:VGNC Symbol;Acc:VGNC:30690]	FYRC
ENSBTAG00000012002	3591.57	3812.1	3841.04	3395.65	2901.65	3042.75	3748.23	3113.35	0.26767	3.2e-05	0.000446373	BCAR1	18	2573410	2610924	-	3714	protein_coding	Bos taurus BCAR1, Cas family scaffold protein (BCAR1), mRNA. [Source:RefSeq mRNA;Acc:NM_001206698]	SH3_1
ENSBTAG00000011647	658.617	614.692	672.707	828.591	823.829	814.511	648.672	822.31	-0.342192	3.22e-05	0.000448379	SLC25A15	12	21783841	21814435	-	1515	protein_coding	solute carrier family 25 member 15 [Source:VGNC Symbol;Acc:VGNC:54486]	Mito_carr
ENSBTAG00000003619	2966.22	2907.19	2978.13	2579.8	2486.85	2508.23	2950.51	2524.96	0.224702	3.23e-05	0.000449804	SEC24D	6	6491225	6606147	+	4093	protein_coding	SEC24 homolog D, COPII coat complex component [Source:VGNC Symbol;Acc:VGNC:34416]	-
ENSBTAG00000015398	2580.64	2632.09	2631.76	3275.19	2948.69	3055.48	2614.83	3093.12	-0.242374	3.26e-05	0.00045357	TJP1	21	28399040	28430307	-	5815	protein_coding	tight junction protein 1 [Source:VGNC Symbol;Acc:VGNC:35881]	PDZ
ENSBTAG00000006833	1190.01	1224.34	1234.3	1503.41	1427.78	1484.79	1216.22	1471.99	-0.275297	3.29e-05	0.000457702	LMAN1	24	58292452	58311500	-	1852	protein_coding	Bos taurus lectin, mannose binding 1 (LMAN1), mRNA. [Source:RefSeq mRNA;Acc:NM_001098943]	-
ENSBTAG00000000807	3028.86	3135.94	3049.2	2594.49	2602.07	2691.71	3071.33	2629.42	0.224266	3.3e-05	0.000458282	TMED3	21	25517769	25528645	+	1410	protein_coding	Bos taurus transmembrane p24 trafficking protein 3 (TMED3), mRNA. [Source:RefSeq mRNA;Acc:NM_001081609]	-
ENSBTAG00000006735	1795.78	1846.09	1822.92	1464.24	1574.69	1521.91	1821.6	1520.28	0.260765	3.31e-05	0.00045871	STAC	22	10127665	10240558	+	2658	protein_coding	Bos taurus SH3 and cysteine rich domain (STAC), mRNA. [Source:RefSeq mRNA;Acc:NM_001077962]	SH3_1
ENSBTAG00000002554	738.865	677.169	729.767	885.397	952.493	876.024	715.267	904.638	-0.339118	3.33e-05	0.000461518	TCAF1	4	107019305	107070624	-	5888	protein_coding	Bos taurus TRPM8 channel associated factor 1 (TCAF1), mRNA. [Source:RefSeq mRNA;Acc:NM_001099054]	-
ENSBTAG00000021931	268.144	309.361	305.321	419.192	402.313	399.832	294.275	407.112	-0.468818	3.34e-05	0.000461715	C19H17orf49	19	26803542	26807446	+	1668	protein_coding	chromosome 19 C17orf49 homolog [Source:NCBI gene;Acc:512885]	-
ENSBTAG00000002298	179.089	188.438	202.212	290.888	261.167	286.352	189.913	279.469	-0.557113	3.34e-05	0.000461715	CKAP2L	11	46451747	46473972	-	3226	protein_coding	Bos taurus cytoskeleton associated protein 2 like (CKAP2L), mRNA. [Source:RefSeq mRNA;Acc:NM_001098901]	-
ENSBTAG00000008953	2493.55	2428.54	2613.75	2167.46	2100.86	2103.09	2511.94	2123.8	0.242104	3.36e-05	0.000463813	TAP1	23	7177583	7186556	-	3129	protein_coding	transporter 1, ATP binding cassette subfamily B member [Source:VGNC Symbol;Acc:VGNC:35598]	ABC_membrane
ENSBTAG00000004509	292.61	352.692	355.373	493.629	432.078	461.344	333.558	462.35	-0.471384	3.38e-05	0.000465917	SLX4	25	2962335	2979321	-	6069	protein_coding	SLX4 structure-specific endonuclease subunit [Source:VGNC Symbol;Acc:VGNC:34973]	BTB
ENSBTAG00000008617	577.391	538.107	602.633	401.563	458.003	431.649	572.71	430.405	0.412029	3.38e-05	0.000466213	CSTF3	15	63722373	63789775	-	2646	protein_coding	Bos taurus cleavage stimulation factor subunit 3 (CSTF3), mRNA. [Source:RefSeq mRNA;Acc:NM_001099700]	-
ENSBTAG00000004064	331.755	362.769	359.378	219.39	260.207	259.838	351.301	246.478	0.511597	3.4e-05	0.000468693	BPNT1	16	23556998	23584580	-	2484	protein_coding	3'(2'), 5'-bisphosphate nucleotidase 1 [Source:NCBI gene;Acc:521254]	-
ENSBTAG00000000309	174.196	217.661	183.192	315.374	261.167	285.291	191.683	287.277	-0.584056	3.41e-05	0.000468989	PTPRT	13	70704649	71533711	-	4359	protein_coding	protein tyrosine phosphatase, receptor type T [Source:VGNC Symbol;Acc:VGNC:57018]	Y_phosphatase
ENSBTAG00000008170	502.037	475.63	582.612	719.875	676.923	664.972	520.093	687.257	-0.402354	3.42e-05	0.000469554	POLA1	X	118341050	118636885	-	7907	protein_coding	DNA polymerase alpha 1, catalytic subunit [Source:VGNC Symbol;Acc:VGNC:33110]	DNA_pol_B
ENSBTAG00000038139	1153.8	1111.48	1205.27	900.089	969.776	935.416	1156.85	935.093	0.306954	3.44e-05	0.000471873	CERCAM	11	99005557	99017657	+	2307	protein_coding	Bos taurus cerebral endothelial cell adhesion molecule (CERCAM), mRNA. [Source:RefSeq mRNA;Acc:NM_001102035]	-
ENSBTAG00000011356	187.897	215.646	156.164	286.971	299.574	260.898	186.569	282.481	-0.599461	3.48e-05	0.000476913	CAMSAP3	7	16447830	16464459	+	4244	protein_coding	Bos taurus calmodulin regulated spectrin associated protein family member 3 (CAMSAP3), mRNA. [Source:RefSeq mRNA;Acc:NM_001205534]	-
ENSBTAG00000005190	1500.24	1543.78	1647.73	1996.06	1832.97	1850.68	1563.92	1893.24	-0.275866	3.54e-05	0.000484485	TSC1	11	102926937	102960628	-	6694	protein_coding	TSC complex subunit 1 [Source:VGNC Symbol;Acc:VGNC:36407]	-
ENSBTAG00000012768	1226.22	1232.41	1242.31	1059.73	1006.26	921.628	1233.64	995.875	0.30815	3.6e-05	0.000492302	HMGXB3	7	61322505	61379912	+	4601	protein_coding	HMG-box containing 3 [Source:VGNC Symbol;Acc:VGNC:29882]	-
ENSBTAG00000013363	6760.37	7118.33	6745.09	5904.93	5758.16	6177.77	6874.59	5946.96	0.209263	3.67e-05	0.000500708	CAP1	3	106037116	106066200	-	3004	protein_coding	cyclase associated actin cytoskeleton regulatory protein 1 [Source:VGNC Symbol;Acc:VGNC:26737]	-
ENSBTAG00000017666	1019.73	1188.07	1055.11	822.714	933.289	775.271	1087.64	843.758	0.365285	3.67e-05	0.000500708	ABCC5	1	83122147	83205242	+	8264	protein_coding	Bos taurus ATP binding cassette subfamily C member 5 (ABCC5), mRNA. [Source:RefSeq mRNA;Acc:NM_001077907]	ABC_membrane
ENSBTAG00000004258	32704.8	34513.4	32088.7	40233.7	36285	38397.6	33102.3	38305.4	-0.210613	3.69e-05	0.000503081	EEF2	7	20027762	20036651	+	3182	protein_coding	Bos taurus eukaryotic translation elongation factor 2 (EEF2), mRNA. [Source:RefSeq mRNA;Acc:NM_001075121]	GTP_EFTU
ENSBTAG00000020321	491.272	511.907	550.578	333.983	416.715	387.105	517.919	379.268	0.449348	3.71e-05	0.000506083	SNX11	19	38376400	38384920	-	2158	protein_coding	Bos taurus sorting nexin 11 (SNX11), mRNA. [Source:RefSeq mRNA;Acc:NM_001076904]	PX
ENSBTAG00000024493	294.567	289.207	281.296	223.308	138.265	193.022	288.357	184.865	0.642622	3.74e-05	0.000509372	DHRS3	16	41110223	41160245	+	1912	protein_coding	Bos taurus dehydrogenase/reductase 3 (DHRS3), mRNA. [Source:RefSeq mRNA;Acc:NM_174180]	adh_short
ENSBTAG00000019915	6558.77	6739.44	6225.54	5405.43	5735.12	5688.85	6507.92	5609.8	0.214275	3.75e-05	0.000509776	GSN	8	110686132	110733968	+	3286	protein_coding	Bos taurus gelsolin (GSN), transcript variant 1, mRNA. [Source:RefSeq mRNA;Acc:NM_001113284]	-
novel.184	121.35	152.161	118.124	67.5801	75.8537	75.2999	130.545	72.9112	0.840332	3.75e-05	0.000509965	-	14	10047188	10056547	-	1724	-	-	-
ENSBTAG00000030567	990.372	872.661	1001.05	1162.57	1205.98	1197.37	954.695	1188.64	-0.316009	3.77e-05	0.000511223	ODF2	11	99034978	99062572	+	4183	protein_coding	Bos taurus outer dense fiber of sperm tails 2 (ODF2), mRNA. [Source:RefSeq mRNA;Acc:NM_001038180]	-
ENSBTAG00000004249	308.268	310.369	309.325	489.711	384.07	423.164	309.321	432.315	-0.482938	3.78e-05	0.000512807	TANC2	19	47441495	47758825	+	5970	protein_coding	Bos taurus tetratricopeptide repeat, ankyrin repeat and coiled-coil containing 2 (TANC2), mRNA. [Source:RefSeq mRNA;Acc:NM_001192675]	-
novel.467	251.508	276.107	266.28	176.296	179.553	183.477	264.632	179.775	0.557901	3.8e-05	0.000514499	-	26	50800138	50810103	+	9966	-	-	-
ENSBTAG00000009201	370.9	338.584	386.406	502.443	476.246	494.222	365.297	490.97	-0.426283	3.8e-05	0.000514568	-	25	3512064	3566042	-	4403	protein_coding	-	WD40
ENSBTAG00000009495	7637.22	8021.22	7880.28	6467.12	6889.25	7018.8	7846.24	6791.72	0.208292	3.84e-05	0.000518934	BCAM	18	52562406	52574348	+	2992	protein_coding	basal cell adhesion molecule [Source:VGNC Symbol;Acc:VGNC:49138]	-
ENSBTAG00000019354	3555.36	3828.22	3737.93	4583.69	4151.79	4346.18	3707.17	4360.56	-0.234226	3.84e-05	0.000518934	PAX8	11	46917080	46980824	-	1456	protein_coding	paired box 8 [Source:VGNC Symbol;Acc:VGNC:32599]	PAX
ENSBTAG00000020232	720.271	716.469	798.839	942.204	944.811	922.689	745.193	936.568	-0.329992	3.88e-05	0.000524218	REXO1	7	44150051	44169237	-	4779	protein_coding	RNA exonuclease 1 homolog [Source:VGNC Symbol;Acc:VGNC:55305]	-
ENSBTAG00000015154	5003.73	4975.98	4568.8	4206.62	4072.1	4184.98	4849.5	4154.56	0.223218	3.89e-05	0.000524293	MCL1	3	20129373	20134008	+	3754	protein_coding	Bos taurus MCL1, BCL2 family apoptosis regulator (MCL1), mRNA. [Source:RefSeq mRNA;Acc:NM_001099206]	-
ENSBTAG00000015131	1263.41	1290.85	1370.44	1635.63	1501.71	1644.93	1308.23	1594.09	-0.284857	3.93e-05	0.00052868	SLC29A1	23	17730856	17741105	+	2304	protein_coding	Bos taurus solute carrier family 29 member 1 (SLC29A1), mRNA. [Source:RefSeq mRNA;Acc:NM_001034398]	-
ENSBTAG00000021487	139.944	171.308	118.124	304.6	186.274	236.505	143.125	242.46	-0.760484	3.93e-05	0.00052868	CIART	3	20357248	20360783	-	2030	protein_coding	circadian associated repressor of transcription [Source:VGNC Symbol;Acc:VGNC:27358]	-
ENSBTAG00000000483	391.451	397.03	381.401	296.765	268.849	283.17	389.961	282.928	0.463075	3.98e-05	0.0005355	HYAL1	22	50029859	50032903	+	2035	protein_coding	Bos taurus hyaluronidase 1 (HYAL1), mRNA. [Source:RefSeq mRNA;Acc:NM_001017941]	-
ENSBTAG00000017465	2644.25	2504.11	2566.7	2060.7	2114.3	2298.24	2571.69	2157.75	0.253696	3.99e-05	0.000536037	GNS	5	49053812	49103597	+	4416	protein_coding	Bos taurus glucosamine (N-acetyl)-6-sulfatase (GNS), mRNA. [Source:RefSeq mRNA;Acc:NM_001075562]	Sulfatase
ENSBTAG00000015038	2922.19	2873.94	2856	2419.17	2408.12	2558.08	2884.04	2461.79	0.228717	4.05e-05	0.000542873	HADHA	11	73256623	73298910	+	2871	protein_coding	hydroxyacyl-CoA dehydrogenase trifunctional multienzyme complex subunit alpha [Source:VGNC Symbol;Acc:VGNC:49553]	3HCDH_N
ENSBTAG00000005676	1036.37	998.622	1077.13	1233.09	1314.48	1263.13	1037.37	1270.23	-0.292249	4.07e-05	0.000545654	EHMT2	23	27467178	27480388	+	4199	protein_coding	Bos taurus euchromatic histone lysine methyltransferase 2 (EHMT2), mRNA. [Source:RefSeq mRNA;Acc:NM_001206263]	SET
ENSBTAG00000019069	1829.06	1801.75	1739.83	1473.05	1485.39	1537.81	1790.21	1498.75	0.256666	4.16e-05	0.000556941	SYNGR2	19	53992203	53995976	-	1492	protein_coding	Bos taurus synaptogyrin 2 (SYNGR2), mRNA. [Source:RefSeq mRNA;Acc:NM_001100358]	-
ENSBTAG00000018970	1503.17	1508.51	1454.53	2004.88	1719.67	1748.87	1488.74	1824.47	-0.293538	4.2e-05	0.000562299	XPO5	23	17071458	17118839	-	3967	protein_coding	exportin 5 [Source:VGNC Symbol;Acc:VGNC:36999]	-
ENSBTAG00000010490	445.276	469.584	460.484	561.209	598.188	650.124	458.448	603.174	-0.395145	4.27e-05	0.000570487	PEX5	5	103177675	103195053	-	3975	protein_coding	Bos taurus peroxisomal biogenesis factor 5 (PEX5), mRNA. [Source:RefSeq mRNA;Acc:NM_001046183]	-
ENSBTAG00000002688	2294.88	2330.79	2324.44	1971.58	1881.94	2028.85	2316.71	1960.79	0.240963	4.39e-05	0.000585632	ATP1B1	16	36759212	36784818	+	1290	protein_coding	ATPase Na+/K+ transporting subunit beta 1 [Source:VGNC Symbol;Acc:VGNC:26285]	-
ENSBTAG00000048856	777.031	831.345	859.903	516.155	667.321	671.336	822.76	618.271	0.412677	4.44e-05	0.000592762	C16H1orf115	16	24176353	24188885	+	2796	protein_coding	Bos taurus chromosome 16 C1orf115 homolog (C16H1orf115), mRNA. [Source:RefSeq mRNA;Acc:NM_001205383]	-
ENSBTAG00000022733	598.921	615.699	639.672	857.973	814.227	719.061	618.097	797.087	-0.367869	4.55e-05	0.000606515	EPM2AIP1	22	10551378	10553204	+	1827	protein_coding	EPM2A interacting protein 1 [Source:VGNC Symbol;Acc:VGNC:28545]	-
ENSBTAG00000005577	491.272	466.561	482.507	612.139	622.193	626.792	480.113	620.374	-0.369544	4.6e-05	0.000611975	RNASEH2C	29	43886441	43887760	-	784	protein_coding	ribonuclease H2 subunit C [Source:VGNC Symbol;Acc:VGNC:34001]	-
novel.198	928.719	989.553	930.978	1143.96	1232.86	1135.86	949.75	1170.9	-0.302455	4.6e-05	0.000612235	-	15	80950891	80952560	+	763	-	-	-
ENSBTAG00000014030	549.989	606.63	611.643	472.081	404.233	457.102	589.421	444.472	0.40759	4.66e-05	0.000619765	FGD6	5	24766344	24868854	-	4687	protein_coding	FYVE, RhoGEF and PH domain containing 6 [Source:VGNC Symbol;Acc:VGNC:28969]	RhoGEF
ENSBTAG00000005666	238.785	250.915	261.274	316.353	361.986	388.166	250.325	355.501	-0.505324	4.73e-05	0.00062802	LRRC20	28	26507231	26577692	-	3328	protein_coding	Bos taurus leucine rich repeat containing 20 (LRRC20), mRNA. [Source:RefSeq mRNA;Acc:NM_001100387]	-
ENSBTAG00000016240	1756.64	1885.39	1855.95	2196.84	2118.14	2204.91	1832.66	2173.3	-0.245915	4.85e-05	0.000642725	RNF157	19	55464958	55539900	+	5510	protein_coding	ring finger protein 157 [Source:VGNC Symbol;Acc:VGNC:34031]	-
ENSBTAG00000012957	5593.84	5594.7	5398.67	6151.75	6316.98	6740.93	5529.07	6403.22	-0.211577	4.86e-05	0.000643514	SERBP1	3	77922744	77937176	+	1788	protein_coding	Bos taurus SERPINE1 mRNA binding protein 1 (SERBP1), mRNA. [Source:RefSeq mRNA;Acc:NM_001046449]	-
ENSBTAG00000030503	777.031	829.33	789.83	626.83	646.197	625.731	798.73	632.919	0.335379	4.86e-05	0.000643915	H2AFJ	5	95136650	95137326	-	677	protein_coding	H2A histone family, member J [Source:NCBI gene;Acc:618489]	Histone
ENSBTAG00000007474	4297.16	4154.71	4099.31	5197.79	4671.25	4813.89	4183.73	4894.31	-0.226303	4.9e-05	0.000647559	EIF3B	25	40885875	40904851	-	4164	protein_coding	Bos taurus eukaryotic translation initiation factor 3 subunit B (EIF3B), mRNA. [Source:RefSeq mRNA;Acc:NM_001102356]	RRM_1
ENSBTAG00000051704	7244.79	6775.72	6788.13	6187.99	6014.53	5298.57	6936.21	5833.69	0.249526	4.97e-05	0.000656538	TNFRSF10D	NKLS02001545.1	91185	147516	-	5638	protein_coding	Bos taurus tumor necrosis factor receptor superfamily, member 10d, decoy with truncated death domain (TNFRSF10D), mRNA. [Source:RefSeq mRNA;Acc:NM_001102327]	-
ENSBTAG00000010576	1860.37	1992.21	1962.06	1652.28	1528.6	1666.14	1938.21	1615.67	0.262845	5.01e-05	0.000660761	MAP2K3	19	35255751	35273731	+	3100	protein_coding	mitogen-activated protein kinase kinase 3 [Source:VGNC Symbol;Acc:VGNC:31184]	Pkinase
ENSBTAG00000025756	645.895	663.061	603.634	907.924	751.816	813.451	637.53	824.397	-0.370778	5.04e-05	0.000664916	FBXW12	8	90070389	90104567	+	1871	protein_coding	Bos taurus F-box and WD repeat domain containing 12 (FBXW12), mRNA. [Source:RefSeq mRNA;Acc:NM_001128501]	-
ENSBTAG00000005370	262.272	295.254	256.269	196.864	156.508	191.962	271.265	181.778	0.578579	5.08e-05	0.000669307	TMTC1	5	79807657	80114645	+	4301	protein_coding	Bos taurus transmembrane and tetratricopeptide repeat containing 1 (TMTC1), mRNA. [Source:RefSeq mRNA;Acc:NM_001192761]	-
ENSBTAG00000000816	35.2306	27.2077	26.0273	6.85595	7.68139	7.42393	29.4885	7.32043	2.01082	5.19e-05	0.000683518	PRDM1	9	43843907	43866544	-	5269	protein_coding	Bos taurus PR/SET domain 1 (PRDM1), mRNA. [Source:RefSeq mRNA;Acc:NM_001192936]	SET
ENSBTAG00000018540	503.994	473.615	499.525	272.279	384.07	386.045	492.378	347.464	0.503791	5.2e-05	0.000684261	NOX4	29	6120515	6303004	+	3862	protein_coding	Bos taurus NADPH oxidase 4 (NOX4), mRNA. [Source:RefSeq mRNA;Acc:NM_001304775]	Ferric_reduct
ENSBTAG00000018806	269.123	286.184	293.308	413.316	391.751	364.833	282.872	389.967	-0.464122	5.23e-05	0.000686911	PSRC1	3	34122368	34129175	+	3080	protein_coding	proline and serine rich coiled-coil 1 [Source:VGNC Symbol;Acc:VGNC:33484]	-
ENSBTAG00000016345	154.623	114.877	116.122	63.6624	84.4953	61.5126	128.541	69.8901	0.87718	5.24e-05	0.000687926	IL2RB	5	75550213	75591439	-	4661	protein_coding	interleukin 2 receptor subunit beta [Source:VGNC Symbol;Acc:VGNC:30152]	-
ENSBTAG00000007166	361.114	368.815	379.399	242.897	306.295	216.355	369.776	255.182	0.532762	5.37e-05	0.000704091	CAMKK1	19	24494098	24523107	-	2916	protein_coding	calcium/calmodulin dependent protein kinase kinase 1 [Source:VGNC Symbol;Acc:VGNC:26725]	Pkinase
ENSBTAG00000009127	259.337	241.846	234.246	298.724	410.954	360.591	245.143	356.756	-0.541345	5.38e-05	0.000704255	TSPYL4	9	34447805	34451897	+	4093	protein_coding	Bos taurus TSPY like 4 (TSPYL4), mRNA. [Source:RefSeq mRNA;Acc:NM_001101064]	-
ENSBTAG00000004884	89.0552	83.6384	103.108	54.8476	43.2078	40.3013	91.934	46.1189	0.993354	5.39e-05	0.000705145	SLC4A5	11	10337166	10421482	+	3965	protein_coding	solute carrier family 4 member 5 [Source:VGNC Symbol;Acc:VGNC:34895]	Band_3_cyto
ENSBTAG00000020028	427.661	409.123	412.433	300.682	296.694	323.471	416.406	306.949	0.440954	5.4e-05	0.000705723	RBP1	1	129556881	129560370	+	306	protein_coding	retinol binding protein 1 [Source:VGNC Symbol;Acc:VGNC:33812]	-
ENSBTAG00000018307	1986.62	1971.04	1745.83	1677.75	1478.67	1472.06	1901.16	1542.83	0.301137	5.43e-05	0.000709278	SEMA3F	22	50161374	50190175	-	3894	protein_coding	semaphorin 3F [Source:VGNC Symbol;Acc:VGNC:34431]	Sema
ENSBTAG00000008541	571.519	578.415	598.629	732.607	713.409	779.513	582.854	741.843	-0.34743	5.44e-05	0.000709278	MGST1	5	93497064	93521047	-	1525	protein_coding	microsomal glutathione S-transferase 1 [Source:VGNC Symbol;Acc:VGNC:31451]	-
ENSBTAG00000046263	1746.85	1830.98	1814.91	1409.39	1615.97	1192.07	1797.58	1405.81	0.353691	5.45e-05	0.000709932	ADAMTSL5	7	43910025	43918385	-	3925	protein_coding	ADAMTS like 5 [Source:HGNC Symbol;Acc:HGNC:27912]	NTR
ENSBTAG00000017633	1243.84	1318.06	1303.37	1508.31	1526.68	1636.45	1288.42	1557.14	-0.272972	5.45e-05	0.000710423	EIF1AX	X	123062600	123072703	+	967	protein_coding	eukaryotic translation initiation factor 1A X-linked [Source:VGNC Symbol;Acc:VGNC:56706]	-
ENSBTAG00000018959	1890.71	1765.48	1726.81	1443.67	1502.67	1534.63	1794.33	1493.66	0.264926	5.49e-05	0.000714164	RAB11A	10	12743190	12762968	+	1461	protein_coding	RAB11A, member RAS oncogene family [Source:VGNC Symbol;Acc:VGNC:33614]	Ras
ENSBTAG00000009862	827.92	817.238	785.826	510.279	695.166	623.61	810.328	609.685	0.410385	5.52e-05	0.000718145	CCDC198	10	69824307	69853174	-	843	protein_coding	coiled-coil domain containing 198 [Source:VGNC Symbol;Acc:VGNC:26885]	-
ENSBTAG00000046339	2372.2	2462.8	2525.65	2005.86	2149.83	2077.64	2453.55	2077.78	0.239709	5.53e-05	0.000718477	VASN	25	3526090	3536771	+	2799	protein_coding	Bos taurus vasorin (VASN), mRNA. [Source:RefSeq mRNA;Acc:NM_001083796]	fn3
ENSBTAG00000033197	2065.89	2015.38	2045.15	1674.81	1761.92	1746.75	2042.14	1727.83	0.241208	5.62e-05	0.000728647	EPDR1	4	49750583	49787423	+	2486	protein_coding	Bos taurus ependymin related 1 (EPDR1), mRNA. [Source:RefSeq mRNA;Acc:NM_001102288]	-
ENSBTAG00000038384	33.2734	22.1692	23.0242	70.5184	56.6503	59.3915	26.1556	62.1867	-1.2481	5.66e-05	0.00073343	KRT5	5	27366774	27373266	+	2502	protein_coding	keratin 5 [Source:VGNC Symbol;Acc:VGNC:50405]	Filament
ENSBTAG00000016648	11091.8	11070.5	11038.6	9758.96	9552.77	10026.6	11067	9779.43	0.178524	5.7e-05	0.000738799	BSG	7	43201562	43208656	+	1592	protein_coding	Bos taurus basigin (BSG), mRNA. [Source:RefSeq mRNA;Acc:NM_001075371]	-
ENSBTAG00000003495	212.362	173.323	180.189	94.0245	143.066	100.753	188.625	112.615	0.74228	5.76e-05	0.000744889	KDM7A	4	103532104	103604495	-	3365	protein_coding	lysine demethylase 7A [Source:VGNC Symbol;Acc:VGNC:30533]	JmjC
ENSBTAG00000036262	792.689	861.576	723.76	1064.63	956.333	993.746	792.675	1004.9	-0.342316	5.8e-05	0.000750023	GBE1	1	29107326	29419066	-	2962	protein_coding	1,4-alpha-glucan branching enzyme 1 [Source:VGNC Symbol;Acc:VGNC:53570]	-
novel.431	322.947	313.392	356.374	210.576	263.088	214.233	330.905	229.299	0.527858	5.82e-05	0.000751254	-	24	48581403	48595669	-	5160	-	-	-
ENSBTAG00000020630	2997.54	3119.81	2764.9	4063.62	3173.37	3841.35	2960.75	3692.78	-0.318575	5.83e-05	0.000752346	KCMF1	11	49941280	50018731	-	1598	protein_coding	Bos taurus potassium channel modulatory factor 1 (KCMF1), mRNA. [Source:RefSeq mRNA;Acc:NM_001076275]	ZZ
ENSBTAG00000020653	1005.05	970.407	956.004	1304.59	1102.28	1249.34	977.154	1218.74	-0.318309	5.85e-05	0.000754047	FIP1L1	6	68940818	69005828	+	2151	protein_coding	Bos taurus factor interacting with PAPOLA and CPSF1 (FIP1L1), mRNA. [Source:RefSeq mRNA;Acc:NM_001206690]	-
ENSBTAG00000014649	722.228	716.469	740.778	595.488	554.981	566.34	726.492	572.27	0.344209	5.86e-05	0.000754314	CPT2	3	93032987	93057118	-	2380	protein_coding	Bos taurus carnitine palmitoyltransferase 2 (CPT2), mRNA. [Source:RefSeq mRNA;Acc:NM_001045889]	-
ENSBTAG00000003072	4180.7	4376.4	4151.36	3707.11	3557.44	3723.63	4236.16	3662.73	0.209932	5.87e-05	0.00075517	ACADVL	19	26934465	26940043	+	2517	protein_coding	acyl-CoA dehydrogenase very long chain [Source:VGNC Symbol;Acc:VGNC:50246]	-
ENSBTAG00000000317	487.357	522.992	510.536	653.274	630.834	670.275	506.962	651.461	-0.361586	5.89e-05	0.000757643	MAPK8IP1	15	75918764	75938190	+	3229	protein_coding	Bos taurus mitogen-activated protein kinase 8 interacting protein 1 (MAPK8IP1), mRNA. [Source:RefSeq mRNA;Acc:NM_001102508]	PID
ENSBTAG00000021660	656.66	669.107	680.715	475.999	560.742	511.191	668.827	515.977	0.373926	5.92e-05	0.000759865	IKBIP	5	62757513	62781346	-	1320	protein_coding	Bos taurus IKBKB interacting protein (IKBIP), mRNA. [Source:RefSeq mRNA;Acc:NM_001081736]	-
ENSBTAG00000002275	2036.53	1880.35	1827.92	1551.4	1604.45	1631.14	1914.93	1595.67	0.263423	5.92e-05	0.000760057	PTP4A1	9	448438	458072	+	2624	protein_coding	Bos taurus protein tyrosine phosphatase type IVA, member 1 (PTP4A1), transcript variant 1, mRNA. [Source:RefSeq mRNA;Acc:NM_001354592]	DSPc
ENSBTAG00000017869	6575.41	6352.49	6046.35	6999.93	7403.9	7602.11	6324.75	7335.31	-0.213729	6.03e-05	0.000773172	CAV1	4	51865755	51901396	-	2453	protein_coding	Bos taurus caveolin 1 (CAV1), mRNA. [Source:RefSeq mRNA;Acc:NM_174004]	-
ENSBTAG00000032366	560.754	691.276	609.64	509.299	376.388	463.466	620.557	449.718	0.464906	6.12e-05	0.000783466	SLC23A2	13	47209404	47348038	-	2660	protein_coding	Bos taurus solute carrier family 23 member 2 (SLC23A2), mRNA. [Source:RefSeq mRNA;Acc:NM_001205430]	-
ENSBTAG00000011237	4263.89	4570.89	4817.06	3437.77	4199.8	3463.79	4550.61	3700.46	0.298067	6.2e-05	0.000793765	PKHD1	23	24075070	24509308	-	12662	protein_coding	PKHD1, fibrocystin/polyductin [Source:VGNC Symbol;Acc:VGNC:32939]	TIG
ENSBTAG00000051479	449.191	420.207	411.432	582.756	554.981	538.765	426.943	558.834	-0.388534	6.21e-05	0.000794456	-	2	79465117	79512607	+	1603	protein_coding	-	-
ENSBTAG00000003199	778.988	753.753	777.817	592.55	595.308	641.64	770.186	609.833	0.337536	6.26e-05	0.00079921	SLC35C1	15	75852557	75860286	+	3137	protein_coding	Bos taurus solute carrier family 35 member C1 (SLC35C1), mRNA. [Source:RefSeq mRNA;Acc:NM_001101210]	-
ENSBTAG00000053390	7733.12	8159.28	7817.21	8742.32	9096.69	9260.83	7903.2	9033.28	-0.192776	6.3e-05	0.000802559	RAC1	25	38278343	38297376	+	2654	protein_coding	Rac family small GTPase 1 [Source:NCBI gene;Acc:281440]	Ras
ENSBTAG00000020835	884.68	901.884	904.951	761.99	712.449	672.396	897.172	715.612	0.325516	6.3e-05	0.000802559	KIAA0513	18	11137546	11185073	+	2673	protein_coding	KIAA0513 [Source:VGNC Symbol;Acc:VGNC:30553]	-
ENSBTAG00000000894	14152.9	15027.7	12946.6	17423.9	15557.7	16849.1	14042.4	16610.3	-0.242261	6.43e-05	0.00081912	PGK1	X	74244893	74267571	-	1936	protein_coding	Bos taurus phosphoglycerate kinase 1 (PGK1), mRNA. [Source:RefSeq mRNA;Acc:NM_001034299]	-
ENSBTAG00000019290	2835.09	2964.63	2730.87	3596.44	3164.73	3369.4	2843.53	3376.86	-0.247967	6.54e-05	0.000832053	PACSIN2	5	113686864	113804112	-	3677	protein_coding	Bos taurus protein kinase C and casein kinase substrate in neurons 2 (PACSIN2), mRNA. [Source:RefSeq mRNA;Acc:NM_001046468]	SH3_1
ENSBTAG00000013380	726.142	782.976	772.812	967.669	917.926	948.142	760.644	944.579	-0.312519	6.55e-05	0.000832053	CEP192	24	43219452	43293516	+	8009	protein_coding	centrosomal protein 192 [Source:VGNC Symbol;Acc:VGNC:27199]	-
ENSBTAG00000001673	639.045	732.592	646.679	830.55	866.077	855.873	672.772	850.833	-0.338974	6.67e-05	0.000846962	C2CD5	5	87691740	87783526	+	4746	protein_coding	Bos taurus C2 calcium dependent domain containing 5 (C2CD5), mRNA. [Source:RefSeq mRNA;Acc:NM_001102503]	C2
ENSBTAG00000018824	1549.17	1453.09	1497.57	1817.81	1780.16	1755.23	1499.94	1784.4	-0.250548	6.7e-05	0.000849708	MIA3	16	26096935	26154932	+	5855	protein_coding	MIA SH3 domain ER export factor 3 [Source:VGNC Symbol;Acc:VGNC:31454]	SH3_2
ENSBTAG00000011614	134.072	117.9	141.148	76.3949	77.7741	74.2393	131.04	76.1361	0.783031	6.74e-05	0.000853927	PDE7A	14	30111614	30127822	-	911	protein_coding	phosphodiesterase 7A [Source:VGNC Symbol;Acc:VGNC:32685]	-
ENSBTAG00000001806	436.468	449.43	415.436	268.362	340.862	333.016	433.778	314.08	0.466284	6.77e-05	0.000858033	IQCD	17	61200521	61225586	-	3854	protein_coding	IQ motif containing D [Source:VGNC Symbol;Acc:VGNC:30252]	-
ENSBTAG00000026825	209.427	210.607	211.222	130.263	151.707	131.51	210.419	137.827	0.609305	6.8e-05	0.00086104	TMEM37	2	71236196	71242268	+	1052	protein_coding	Bos taurus transmembrane protein 37 (TMEM37), mRNA. [Source:RefSeq mRNA;Acc:NM_001034744]	-
ENSBTAG00000003314	239.764	210.607	191.201	311.456	279.411	346.804	213.857	312.557	-0.545715	6.83e-05	0.000863961	SKA3	12	35583971	35597394	+	2320	protein_coding	Bos taurus spindle and kinetochore associated complex subunit 3 (SKA3), mRNA. [Source:RefSeq mRNA;Acc:NM_001110067]	-
ENSBTAG00000003237	660.574	736.622	749.788	917.718	887.201	888.751	715.661	897.89	-0.327585	6.85e-05	0.000865038	IQSEC1	22	58736452	58878769	+	7904	protein_coding	Bos taurus IQ motif and Sec7 domain 1 (IQSEC1), mRNA. [Source:RefSeq mRNA;Acc:NM_001206814]	Sec7
ENSBTAG00000010085	503.015	578.415	502.528	437.801	331.26	383.923	527.986	384.328	0.458323	6.9e-05	0.000870574	SLC7A2	27	19719908	19745898	-	2150	protein_coding	solute carrier family 7 member 2 [Source:VGNC Symbol;Acc:VGNC:34928]	-
ENSBTAG00000002002	916.975	812.199	832.875	1064.63	1023.55	1093.44	854.016	1060.54	-0.311882	6.96e-05	0.000876958	ATAD2	14	16473279	16519326	+	4588	protein_coding	ATPase family, AAA domain containing 2 [Source:VGNC Symbol;Acc:VGNC:26233]	AAA
ENSBTAG00000014614	155.602	163.246	102.107	83.2508	84.4953	60.452	140.318	76.0661	0.880466	6.98e-05	0.000878969	ACTA2	26	10626803	10679430	-	2656	protein_coding	actin, alpha 2, smooth muscle, aorta [Source:NCBI gene;Acc:515610]	Actin
ENSBTAG00000013235	3264.71	3396.93	3095.25	4024.44	3709.15	3730	3252.29	3821.2	-0.232649	6.98e-05	0.000878969	TINAGL1	2	122142699	122178659	-	3249	protein_coding	tubulointerstitial nephritis antigen like 1 [Source:VGNC Symbol;Acc:VGNC:35875]	Peptidase_C1
ENSBTAG00000003443	595.985	557.253	602.633	677.76	785.422	803.906	585.29	755.696	-0.368096	7.03e-05	0.000883323	USP46	6	68303938	68378475	-	5006	protein_coding	Bos taurus ubiquitin specific peptidase 46 (USP46), mRNA. [Source:RefSeq mRNA;Acc:NM_001192444]	UCH
ENSBTAG00000022007	497.143	460.515	471.495	327.127	357.185	382.863	476.385	355.725	0.42248	7.03e-05	0.000883323	SAMHD1	13	65915452	65982693	-	1994	protein_coding	Bos taurus SAM and HD domain containing deoxynucleoside triphosphate triphosphohydrolase 1 (SAMHD1), mRNA. [Source:RefSeq mRNA;Acc:NM_001075861]	HD
ENSBTAG00000008978	3997.7	4056.97	3904.1	4525.91	4588.67	4580.57	3986.26	4565.05	-0.195589	7.07e-05	0.000887512	USP22	19	35124073	35142894	-	4327	protein_coding	Bos taurus ubiquitin specific peptidase 22 (USP22), mRNA. [Source:RefSeq mRNA;Acc:NM_001166567]	UCH
novel.36	125.264	120.923	164.172	71.4978	85.4555	77.421	136.787	78.1248	0.807443	7.13e-05	0.000894067	-	10	17661901	17667143	+	5243	-	-	-
ENSBTAG00000017139	1103.89	1045.98	1034.09	789.414	872.798	900.417	1061.32	854.21	0.31378	7.15e-05	0.000896021	STX7	9	70392486	70449183	-	2288	protein_coding	Bos taurus syntaxin 7 (STX7), mRNA. [Source:RefSeq mRNA;Acc:NM_001077864]	SNARE
ENSBTAG00000006972	263.251	243.861	278.292	365.324	371.587	348.925	261.802	361.945	-0.467675	7.18e-05	0.000898207	TRIP13	20	71375341	71390362	-	2560	protein_coding	thyroid hormone receptor interactor 13 [Source:VGNC Symbol;Acc:VGNC:36359]	AAA
ENSBTAG00000000988	551.947	522.992	554.583	713.019	669.241	692.547	543.174	691.602	-0.348339	7.19e-05	0.000898622	BRCA2	12	28616747	28667820	-	10872	protein_coding	BRCA2, DNA repair associated [Source:VGNC Symbol;Acc:VGNC:26554]	-
ENSBTAG00000048497	303.375	274.092	326.343	222.329	197.796	208.931	301.27	209.685	0.523078	7.2e-05	0.00089902	-	1	73253996	73257620	+	1240	lncRNA	-	-
ENSBTAG00000007253	883.702	883.745	795.836	670.904	675.002	694.668	854.428	680.191	0.329338	7.28e-05	0.00090893	TSPAN33	4	93068851	93088762	+	2109	protein_coding	Bos taurus tetraspanin 33 (TSPAN33), mRNA. [Source:RefSeq mRNA;Acc:NM_001034672]	Tetraspannin
ENSBTAG00000046671	409.067	452.453	444.467	597.447	554.02	553.613	435.329	568.36	-0.385158	7.4e-05	0.000922468	WFS1	6	102896904	102928920	-	4099	protein_coding	wolframin ER transmembrane glycoprotein [Source:VGNC Symbol;Acc:VGNC:36936]	-
ENSBTAG00000033543	1092.15	1030.87	1075.13	779.62	869.918	915.265	1066.05	854.934	0.319091	7.4e-05	0.000922468	RRAGA	8	25185785	25187367	-	1583	protein_coding	Bos taurus Ras related GTP binding A (RRAGA), mRNA. [Source:RefSeq mRNA;Acc:NM_001035499]	-
ENSBTAG00000021131	9402.66	9493.46	8918.37	10565	10309.4	10838.9	9271.5	10571.1	-0.189178	7.47e-05	0.000930406	HNRNPK	8	77218395	77229651	-	2545	protein_coding	Bos taurus heterogeneous nuclear ribonucleoprotein K (HNRNPK), mRNA. [Source:RefSeq mRNA;Acc:NM_001034562]	KH_1
ENSBTAG00000012723	412.003	414.161	376.395	535.744	536.737	506.949	400.853	526.476	-0.393679	7.48e-05	0.000930671	HAUS4	10	21886704	21896202	+	2445	protein_coding	HAUS augmin like complex subunit 4 [Source:NCBI gene;Acc:614307]	-
ENSBTAG00000047756	551.947	607.638	621.653	824.673	734.533	726.485	593.746	761.897	-0.360311	7.5e-05	0.000932252	CNTROB	19	27612384	27627113	+	3047	protein_coding	centrobin, centriole duplication and spindle assembly protein [Source:VGNC Symbol;Acc:VGNC:55802]	-
ENSBTAG00000046286	84.1621	74.5692	102.107	159.646	139.225	142.115	86.9462	146.995	-0.757756	7.54e-05	0.000935964	CCNB3	X	87970000	88000785	+	4042	protein_coding	cyclin B3 [Source:VGNC Symbol;Acc:VGNC:56522]	Cyclin_C
ENSBTAG00000017125	2995.58	2952.54	2802.94	3404.47	3362.53	3377.89	2917.02	3381.63	-0.213181	7.58e-05	0.000939135	PABPC4	3	106494310	106507737	+	2405	protein_coding	Bos taurus poly(A) binding protein cytoplasmic 4 (PABPC4), mRNA. [Source:RefSeq mRNA;Acc:NM_001083724]	RRM_1
ENSBTAG00000013411	47948.9	50870.3	43360.6	60923.9	51690	57663.8	47393.2	56759.3	-0.260167	7.58e-05	0.000939135	ENO1	16	44553028	44566771	+	1981	protein_coding	Bos taurus enolase 1 (ENO1), mRNA. [Source:RefSeq mRNA;Acc:NM_174049]	-
ENSBTAG00000013699	2377.09	2415.44	2254.37	1978.43	1994.28	2025.67	2348.96	1999.46	0.232525	7.59e-05	0.000939135	TBC1D1	6	57213813	57429961	+	5806	protein_coding	Bos taurus TBC1 domain family member 1 (TBC1D1), mRNA. [Source:RefSeq mRNA;Acc:NM_001166524]	TBC
ENSBTAG00000016268	603.814	588.492	660.694	802.146	746.055	802.845	617.667	783.682	-0.343129	7.68e-05	0.00094996	XRCC1	18	51744820	51782790	-	2752	protein_coding	X-ray repair cross complementing 1 [Source:NCBI gene;Acc:616905]	BRCT
ENSBTAG00000022032	516.716	546.169	578.608	713.998	702.847	676.638	547.164	697.828	-0.351405	7.84e-05	0.00096878	CHCHD10	17	71226030	71227888	-	944	protein_coding	Bos taurus coiled-coil-helix-coiled-coil-helix domain containing 10 (CHCHD10), mRNA. [Source:RefSeq mRNA;Acc:NM_001083774]	-
ENSBTAG00000012704	1039.3	1054.05	938.987	1465.21	1166.61	1231.31	1010.78	1287.71	-0.34943	7.86e-05	0.000970211	MMS19	26	18674042	18709360	-	3162	protein_coding	MMS19 homolog, cytosolic iron-sulfur assembly component [Source:VGNC Symbol;Acc:VGNC:31534]	-
ENSBTAG00000009512	422.768	407.107	362.381	657.192	516.574	481.495	397.419	551.754	-0.474003	7.93e-05	0.000978147	EPS8L1	18	62310784	62323676	-	3550	protein_coding	Bos taurus EPS8 like 1 (EPS8L1), mRNA. [Source:RefSeq mRNA;Acc:NM_001192376]	SH3_1
ENSBTAG00000018598	305.332	293.238	338.355	221.349	219.88	221.657	312.309	220.962	0.499221	7.98e-05	0.000983875	HSPB6	18	46466912	46469531	-	1500	protein_coding	Bos taurus heat shock protein family B (small) member 6 (HSPB6), mRNA. [Source:RefSeq mRNA;Acc:NM_001076027]	-
ENSBTAG00000009798	283.802	270.061	282.297	363.365	398.472	379.681	278.72	380.506	-0.449152	8e-05	0.000985611	DCDC2	23	33335556	33479705	+	1428	protein_coding	doublecortin domain containing 2 [Source:VGNC Symbol;Acc:VGNC:27910]	-
ENSBTAG00000007362	1882.88	1886.4	1962.06	1597.44	1694.71	1436	1910.45	1576.05	0.276852	8.02e-05	0.000986518	XPC	22	58040295	58063254	+	3465	protein_coding	Bos taurus XPC complex subunit, DNA damage recognition and repair factor (XPC), mRNA. [Source:RefSeq mRNA;Acc:NM_001205908]	-
ENSBTAG00000017709	1208.61	1163.88	1183.24	1022.52	967.855	917.386	1185.24	969.253	0.28977	8.11e-05	0.000996885	ATRNL1	26	35537128	36348728	+	4727	protein_coding	attractin like 1 [Source:VGNC Symbol;Acc:VGNC:55934]	Lectin_C
ENSBTAG00000024240	550.968	547.176	648.682	406.46	459.923	449.678	582.275	438.687	0.408564	8.2e-05	0.00100695	ACADM	3	69086075	69124464	-	2174	protein_coding	Bos taurus acyl-CoA dehydrogenase medium chain (ACADM), mRNA. [Source:RefSeq mRNA;Acc:NM_001075235]	-
ENSBTAG00000016098	824.984	870.645	855.899	692.451	654.839	698.91	850.51	682.067	0.318712	8.23e-05	0.00100894	BRK1	22	16724649	16732199	-	1119	protein_coding	Bos taurus BRICK1, SCAR/WAVE actin nucleating complex subunit (BRK1), mRNA. [Source:RefSeq mRNA;Acc:NM_001114510]	-
ENSBTAG00000039015	471.699	455.476	449.472	652.295	626.033	533.463	458.883	603.93	-0.397298	8.23e-05	0.00100894	TMEM145	18	50963258	50973065	-	2264	protein_coding	Bos taurus transmembrane protein 145 (TMEM145), mRNA. [Source:RefSeq mRNA;Acc:NM_001110441]	-
ENSBTAG00000019062	645.895	760.807	764.804	516.155	581.865	571.643	723.835	556.554	0.379017	8.36e-05	0.00102378	FCHSD2	15	52372213	52631806	-	3096	protein_coding	FCH and double SH3 domains 2 [Source:VGNC Symbol;Acc:VGNC:28937]	SH3_1
ENSBTAG00000006078	157.559	133.015	150.158	98.9216	81.6148	83.7844	146.911	88.1069	0.737447	8.57e-05	0.00104822	-	13	17518539	17555784	+	2417	protein_coding	interleukin 15 receptor subunit alpha [Source:NCBI gene;Acc:615030]	-
ENSBTAG00000007109	29.3589	30.2307	22.0231	4.89711	10.5619	2.12112	27.2042	5.86005	2.19658	8.61e-05	0.00105301	ASB2	21	58530348	58579232	-	3463	protein_coding	Bos taurus ankyrin repeat and SOCS box containing 2 (ASB2), mRNA. [Source:RefSeq mRNA;Acc:NM_001034669]	SOCS_box
ENSBTAG00000015749	253.465	193.477	231.243	153.769	154.588	133.631	226.062	147.329	0.616698	8.64e-05	0.00105577	STEAP1	4	74355342	74368429	+	1449	protein_coding	STEAP family member 1 [Source:NCBI gene;Acc:515156]	Ferric_reduct
ENSBTAG00000012314	7123.44	7769.3	7540.92	8565.04	8568.59	8501.46	7477.89	8545.03	-0.192519	8.69e-05	0.00106018	LDLR	7	15545282	15579093	+	4578	protein_coding	Bos taurus low density lipoprotein receptor (LDLR), mRNA. [Source:RefSeq mRNA;Acc:NM_001166530]	Ldl_recept_a
ENSBTAG00000001745	48.9314	50.3846	31.0326	106.757	80.6546	79.5421	43.4495	88.9846	-1.03468	8.7e-05	0.00106018	LUM	5	20971289	20978528	-	1835	protein_coding	Bos taurus lumican (LUM), mRNA. [Source:RefSeq mRNA;Acc:NM_173934]	-
ENSBTAG00000019924	939.484	870.645	878.923	710.081	720.13	736.03	896.351	722.08	0.312285	8.7e-05	0.00106018	DDHD1	10	65673444	65741258	-	7140	protein_coding	DDHD domain containing 1 [Source:VGNC Symbol;Acc:VGNC:27943]	-
ENSBTAG00000009641	1186.1	1327.13	1368.44	1621.92	1456.58	1763.71	1293.89	1614.07	-0.318553	8.74e-05	0.00106412	MTHFD1	10	76546544	76607077	+	3160	protein_coding	Bos taurus methylenetetrahydrofolate dehydrogenase, cyclohydrolase and formyltetrahydrofolate synthetase 1 (MTHFD1), mRNA. [Source:RefSeq mRNA;Acc:NM_001083477]	-
ENSBTAG00000019956	1136.19	1103.42	1105.16	912.821	878.559	950.263	1114.92	913.881	0.287447	8.76e-05	0.00106528	CMPK1	3	98887940	98924294	-	1881	protein_coding	Bos taurus cytidine/uridine monophosphate kinase 1 (CMPK1), mRNA. [Source:RefSeq mRNA;Acc:NM_001046044]	ADK
ENSBTAG00000008202	3298.96	3444.29	3730.92	4254.61	3966.48	4088.47	3491.39	4103.18	-0.232988	8.88e-05	0.00107861	PRKCSH	7	15811857	15825182	+	2266	protein_coding	Bos taurus protein kinase C substrate 80K-H (PRKCSH), mRNA. [Source:RefSeq mRNA;Acc:NM_176662]	-
ENSBTAG00000038495	95.9056	93.7153	86.0904	46.0328	43.2078	55.1492	91.9038	48.13	0.936273	8.99e-05	0.00109129	DCLK1	12	25608293	25689221	+	1700	protein_coding	doublecortin like kinase 1 [Source:NCBI gene;Acc:613449]	Pkinase
novel.104	188.875	253.938	196.206	361.407	289.973	295.897	213.007	315.759	-0.568829	9.07e-05	0.00109994	-	11	78272902	78295072	-	3578	-	-	-
ENSBTAG00000006259	1344.64	1339.22	1348.42	1068.55	1126.28	1153.89	1344.09	1116.24	0.2683	9.18e-05	0.00111203	MOB1A	11	10475427	10496960	+	2000	protein_coding	Bos taurus MOB kinase activator 1A (MOB1A), mRNA. [Source:RefSeq mRNA;Acc:NM_001076338]	-
ENSBTAG00000010549	1402.37	1331.16	1274.34	1144.94	965.935	1121.01	1335.96	1077.3	0.311056	9.24e-05	0.00111901	IFRD1	4	55863961	55887646	-	2244	protein_coding	Bos taurus interferon related developmental regulator 1 (IFRD1), mRNA. [Source:RefSeq mRNA;Acc:NM_001034729]	-
ENSBTAG00000006543	3217.73	3273.99	3094.25	3651.28	3591.05	3973.93	3195.32	3738.75	-0.226281	9.32e-05	0.00112715	EIF3CL	25	26008727	26028899	-	2914	protein_coding	Bos taurus eukaryotic translation initiation factor 3, subunit C-like (EIF3CL), mRNA. [Source:RefSeq mRNA;Acc:NM_001034618]	-
ENSBTAG00000008996	484.421	515.938	505.531	761.99	631.794	596.036	501.963	663.273	-0.402844	9.41e-05	0.00113796	SFI1	17	70236410	70322746	+	4368	protein_coding	SFI1 centrin binding protein [Source:VGNC Symbol;Acc:VGNC:34514]	-
novel.108	292.61	310.369	285.3	221.349	220.84	153.781	296.093	198.657	0.57271	9.5e-05	0.0011472	-	11	90588272	90598964	-	3198	-	-	-
ENSBTAG00000050763	545.096	495.784	560.589	401.563	417.676	404.074	533.823	407.771	0.388537	9.63e-05	0.00116213	PXYLP1	1	127673805	127774738	-	4706	protein_coding	2-phosphoxylose phosphatase 1 [Source:NCBI gene;Acc:537248]	Acid_phosphat_A
ENSBTAG00000020379	725.164	737.63	737.775	879.521	901.603	937.537	733.523	906.22	-0.304705	9.78e-05	0.00117855	AREL1	10	85945768	85988421	-	3536	protein_coding	Bos taurus apoptosis resistant E3 ubiquitin protein ligase 1 (AREL1), mRNA. [Source:RefSeq mRNA;Acc:NM_001076165]	HECT
ENSBTAG00000009679	1270.26	1359.38	1196.26	1133.19	959.214	964.051	1275.3	1018.82	0.3236	9.84e-05	0.00118501	PLEKHG1	9	87781650	87966376	+	7811	protein_coding	Bos taurus pleckstrin homology and RhoGEF domain containing G1 (PLEKHG1), mRNA. [Source:RefSeq mRNA;Acc:NM_001205921]	RhoGEF
ENSBTAG00000015403	1652.9	1728.19	1605.69	1325.16	1454.66	1377.67	1662.26	1385.83	0.26221	9.85e-05	0.00118528	TPP1	15	46444901	46452583	+	4358	protein_coding	tripeptidyl peptidase 1 [Source:VGNC Symbol;Acc:VGNC:36256]	-
ENSBTAG00000018052	2096.22	2250.17	2231.34	2508.3	2671.2	2542.17	2192.58	2573.89	-0.231547	9.91e-05	0.00119104	PTPRS	7	18936414	19046578	+	7113	protein_coding	protein tyrosine phosphatase, receptor type S [Source:VGNC Symbol;Acc:VGNC:33558]	Y_phosphatase
ENSBTAG00000012729	660.574	702.361	684.719	555.332	554.02	489.98	682.552	533.111	0.35534	9.92e-05	0.00119237	ARHGEF9	X	96256712	96675377	+	5719	protein_coding	Cdc42 guanine nucleotide exchange factor 9 [Source:VGNC Symbol;Acc:VGNC:26122]	RhoGEF
ENSBTAG00000006126	1534.49	1484.33	1601.68	1242.89	1325.04	1286.46	1540.17	1284.8	0.261506	0.000100397	0.00120512	GTF3C1	25	25009630	25089814	-	7140	protein_coding	Bos taurus general transcription factor IIIC subunit 1 (GTF3C1), mRNA. [Source:RefSeq mRNA;Acc:NM_001193241]	B-block_TFIIIC
ENSBTAG00000003098	3125.74	3066.4	3037.19	3503.39	3458.55	3744.84	3076.45	3568.93	-0.213913	0.000100947	0.00121066	MTDH	14	66507284	66561450	-	3508	protein_coding	Bos taurus metadherin (MTDH), mRNA. [Source:RefSeq mRNA;Acc:NM_001046038]	-
ENSBTAG00000001692	1261.45	1390.61	1313.38	1064.63	1143.57	1048.9	1321.82	1085.7	0.283339	0.000101882	0.00122081	NDST1	7	61814759	61899464	+	7392	protein_coding	Bos taurus N-deacetylase and N-sulfotransferase 1 (NDST1), mRNA. [Source:RefSeq mRNA;Acc:NM_001192361]	Sulfotransfer_1
ENSBTAG00000003228	12089	12858.1	11577.2	13934.2	13582.6	14476.7	12174.8	13997.8	-0.201261	0.000102114	0.00122252	RPL3	5	110745805	110752075	-	1383	protein_coding	Bos taurus ribosomal protein L3 (RPL3), mRNA. [Source:RefSeq mRNA;Acc:NM_174715]	-
ENSBTAG00000002919	87.098	93.7153	97.102	48.9711	47.0485	51.9675	92.6384	49.329	0.910099	0.000104106	0.0012453	UNC5CL	23	14951493	14963734	-	2005	protein_coding	unc-5 family C-terminal like [Source:VGNC Symbol;Acc:VGNC:36673]	Death
ENSBTAG00000000524	3013.2	3103.69	2875.02	2631.71	2415.8	2612.16	2997.3	2553.22	0.231549	0.000104252	0.00124596	-	1	143846935	143850428	-	657	protein_coding	-	-
ENSBTAG00000014711	393.409	360.753	369.388	471.102	498.33	509.07	374.517	492.834	-0.395515	0.000105073	0.00125468	DBF4	4	32287899	32315089	-	2529	protein_coding	DBF4 zinc finger [Source:VGNC Symbol;Acc:VGNC:27887]	BRCT
ENSBTAG00000018938	709.506	726.545	678.713	893.233	889.121	841.026	704.921	874.46	-0.311351	0.000107181	0.00127875	CDIP1	25	3654408	3678764	-	2792	protein_coding	cell death inducing p53 target 1 [Source:VGNC Symbol;Acc:VGNC:27113]	-
ENSBTAG00000046110	1073.56	1013.74	1097.15	793.332	953.453	749.817	1061.48	832.2	0.350084	0.000107388	0.00128011	CLCF1	29	45264284	45274069	-	2035	protein_coding	cardiotrophin like cytokine factor 1 [Source:VGNC Symbol;Acc:VGNC:56260]	-
ENSBTAG00000052140	1717.49	1858.18	1824.92	2037.2	2135.43	2243.09	1800.2	2138.57	-0.248297	0.000107812	0.00128405	-	11	101296503	101321933	+	4281	protein_coding	-	-
ENSBTAG00000001083	527.481	565.315	536.564	743.381	657.719	677.699	543.12	692.933	-0.351671	0.000107975	0.00128488	MAP3K20	2	23405489	23558475	-	4450	protein_coding	Bos taurus mitogen-activated protein kinase kinase kinase 20 (MAP3K20), mRNA. [Source:RefSeq mRNA;Acc:NM_001205493]	Pkinase_Tyr
ENSBTAG00000004688	3062.13	3198.41	3340.51	3541.59	3793.65	3915.59	3200.35	3750.28	-0.228653	0.000108193	0.00128637	DHCR24	3	91411766	91445037	+	3354	protein_coding	24-dehydrocholesterol reductase [Source:VGNC Symbol;Acc:VGNC:28033]	FAD_binding_4
ENSBTAG00000007375	7336.78	7642.33	7022.38	9403.43	8083.7	8403.89	7333.83	8630.34	-0.234877	0.00010931	0.00129853	MIF	17	71292117	71293211	+	956	protein_coding	Bos taurus macrophage migration inhibitory factor (MIF), mRNA. [Source:RefSeq mRNA;Acc:NM_001033608]	MIF
ENSBTAG00000012626	2112.86	2280.41	2367.49	1635.63	1992.36	1889.92	2253.58	1839.31	0.293021	0.000109708	0.00130213	B4GALT5	13	77734050	77810241	-	3934	protein_coding	beta-1,4-galactosyltransferase 5 [Source:VGNC Symbol;Acc:VGNC:26392]	-
ENSBTAG00000009994	917.954	957.307	857.901	801.167	691.325	643.761	911.054	712.084	0.354699	0.000111181	0.00131848	EML5	10	100303249	100460074	-	6171	protein_coding	echinoderm microtubule associated protein like 5 [Source:VGNC Symbol;Acc:VGNC:28479]	WD40
ENSBTAG00000034689	1726.3	1815.86	1861.96	1543.57	1529.56	1483.73	1801.37	1518.95	0.245716	0.000111688	0.00132336	ZNRF1	18	2363234	2451062	+	2455	protein_coding	zinc and ring finger 1 [Source:VGNC Symbol;Acc:VGNC:37363]	-
ENSBTAG00000001844	1177.29	1294.88	1374.44	1005.87	1032.19	1089.2	1282.21	1042.42	0.298925	0.000111917	0.00132492	MOGS	11	10164061	10167845	+	3087	protein_coding	mannosyl-oligosaccharide glucosidase [Source:NCBI gene;Acc:516155]	-
ENSBTAG00000007247	322.947	235.8	246.259	361.407	428.238	364.833	268.335	384.826	-0.520098	0.000112052	0.00132539	NUF2	3	5960360	5998691	-	1888	protein_coding	Bos taurus NDC80 kinetochore complex component NUF2 (NUF2), mRNA. [Source:RefSeq mRNA;Acc:NM_001099011]	-
ENSBTAG00000011700	193.768	170.3	210.221	269.341	259.247	307.563	191.43	278.717	-0.540562	0.00011277	0.00133274	PLLP	18	25260164	25290238	-	1510	protein_coding	Bos taurus plasmolipin (PLLP), mRNA. [Source:RefSeq mRNA;Acc:NM_001099123]	-
ENSBTAG00000021102	1969.98	2013.37	2036.14	2278.13	2332.26	2431.87	2006.5	2347.42	-0.226187	0.000113753	0.0013432	GALM	11	21021076	21075762	+	2413	protein_coding	Bos taurus galactose mutarotase (GALM), mRNA. [Source:RefSeq mRNA;Acc:NM_001034795]	Aldose_epim
ENSBTAG00000008421	1677.37	1671.76	1680.77	1972.56	2016.37	1916.44	1676.63	1968.45	-0.231741	0.000115098	0.00135792	SCRIB	14	987039	1006477	+	4812	protein_coding	scribbled planar cell polarity protein [Source:VGNC Symbol;Acc:VGNC:34365]	PDZ
ENSBTAG00000016406	596.964	568.338	628.66	696.369	764.298	842.086	597.987	767.584	-0.359361	0.000115569	0.00136231	MCM10	13	27854518	27891168	+	4587	protein_coding	minichromosome maintenance 10 replication initiation factor [Source:VGNC Symbol;Acc:VGNC:31307]	-
ENSBTAG00000000944	3080.72	3094.62	3158.32	2528.87	2721.13	2767.01	3111.22	2672.34	0.219558	0.000116467	0.00137172	LPCAT1	20	71006062	71048066	+	3512	protein_coding	Bos taurus lysophosphatidylcholine acyltransferase 1 (LPCAT1), mRNA. [Source:RefSeq mRNA;Acc:NM_001206811]	Acyltransferase
ENSBTAG00000008609	3140.42	3185.31	3211.37	3616.02	3616.02	3699.24	3179.04	3643.76	-0.196764	0.000117045	0.00137735	2022-09-08	7	21565591	21590781	+	2411	protein_coding	Bos taurus septin 8 (SEPT8), mRNA. [Source:RefSeq mRNA;Acc:NM_001076230]	GTP_CDC
ENSBTAG00000006086	1419.01	1441	1425.5	1159.64	1217.5	1213.28	1428.5	1196.81	0.255387	0.000117482	0.00138043	MMP28	19	14587761	14613432	+	2839	protein_coding	matrix metallopeptidase 28 [Source:VGNC Symbol;Acc:VGNC:31528]	PG_binding_1
ENSBTAG00000005845	1086.28	1106.45	950.999	1478.93	1202.14	1288.58	1047.91	1323.22	-0.336523	0.000117507	0.00138043	MPI	21	33797784	33805071	-	1755	protein_coding	Bos taurus mannose phosphate isomerase (MPI), mRNA. [Source:RefSeq mRNA;Acc:NM_001035284]	-
ENSBTAG00000002763	1125.42	1215.28	1331.4	1573.93	1637.1	1368.12	1224.03	1526.38	-0.319244	0.000118616	0.00139227	KMT2B	18	46433498	46453413	+	8159	protein_coding	lysine methyltransferase 2B [Source:VGNC Symbol;Acc:VGNC:30691]	FYRC
ENSBTAG00000003052	962.971	897.853	925.973	745.34	778.701	737.09	928.932	753.71	0.30135	0.000122649	0.00143839	PCSK7	15	27895050	27922597	-	3615	protein_coding	Bos taurus proprotein convertase subtilisin/kexin type 7 (PCSK7), mRNA. [Source:RefSeq mRNA;Acc:NM_001192978]	Peptidase_S8
ENSBTAG00000006886	94.927	132.008	113.119	167.481	182.433	189.841	113.351	179.918	-0.666854	0.000123882	0.00145161	FAM117A	19	36869256	36911648	+	2366	protein_coding	Bos taurus family with sequence similarity 117 member A (FAM117A), mRNA. [Source:RefSeq mRNA;Acc:NM_001101070]	-
ENSBTAG00000013249	286.738	271.069	315.331	370.221	397.512	422.104	291.046	396.612	-0.445793	0.000124209	0.0014542	SALL2	10	25641552	25655398	+	4723	protein_coding	spalt like transcription factor 2 [Source:NCBI gene;Acc:527574]	-
ENSBTAG00000030258	915.018	1048	992.042	1317.32	1170.45	1167.68	985.02	1218.48	-0.307298	0.000125022	0.00146248	CDC42EP1	5	109423829	109432050	+	2489	protein_coding	CDC42 effector protein 1 [Source:VGNC Symbol;Acc:VGNC:27072]	PBD
ENSBTAG00000004802	2775.39	2896.1	2914.06	3823.66	3198.34	3277.14	2861.85	3433.05	-0.262675	0.000125131	0.00146252	CEP170B	21	69312292	69336738	+	7325	protein_coding	centrosomal protein 170B [Source:VGNC Symbol;Acc:VGNC:50066]	FHA
ENSBTAG00000016771	3515.23	3470.49	3194.36	4381.93	3604.49	4378	3393.36	4121.47	-0.280195	0.000125981	0.0014712	PLK2	20	20847409	20853378	+	2749	protein_coding	Bos taurus polo like kinase 2 (PLK2), mRNA. [Source:RefSeq mRNA;Acc:NM_001192245]	Pkinase
ENSBTAG00000005373	36176	36494.5	34893.7	32128	31850.9	32309	35854.7	32095.9	0.159782	0.000127286	0.00148518	TPM1	10	46993261	47022836	-	5238	protein_coding	Bos taurus tropomyosin 1 (TPM1), mRNA. [Source:RefSeq mRNA;Acc:NM_001013590]	-
ENSBTAG00000000296	481.485	497.8	473.497	553.373	676.923	667.093	484.261	632.463	-0.384911	0.000128231	0.00149494	IMPDH1	4	92569423	92586808	-	2913	protein_coding	Bos taurus inosine monophosphate dehydrogenase 1 (IMPDH1), mRNA. [Source:RefSeq mRNA;Acc:NM_001077841]	CBS
ENSBTAG00000012749	3096.38	3254.84	3166.33	3801.14	3680.35	3523.19	3172.52	3668.22	-0.209702	0.000128533	0.00149599	CUL7	23	16668580	16684135	-	6079	protein_coding	cullin 7 [Source:VGNC Symbol;Acc:VGNC:27835]	Cullin
ENSBTAG00000021307	2487.67	2548.45	2188.3	3031.31	2701.93	2953.66	2408.14	2895.63	-0.265798	0.000128538	0.00149599	BNIP3L	8	73631225	73654614	+	1318	protein_coding	Bos taurus BCL2 interacting protein 3 like (BNIP3L), mRNA. [Source:RefSeq mRNA;Acc:NM_001034614]	-
ENSBTAG00000005412	3661.05	3808.07	3618.8	4674.78	4079.78	4248.61	3695.97	4334.39	-0.229915	0.000129222	0.00150268	NEDD4L	24	57348965	57546293	+	5205	protein_coding	neural precursor cell expressed, developmentally down-regulated 4-like, E3 ubiquitin protein ligase [Source:VGNC Symbol;Acc:VGNC:31983]	HECT
ENSBTAG00000017425	306.311	328.507	326.343	219.39	242.924	230.142	320.387	230.819	0.472661	0.000130444	0.00151561	GJB2	12	36079693	36081883	+	2191	protein_coding	Bos taurus gap junction protein beta 2 (GJB2), mRNA. [Source:RefSeq mRNA;Acc:NM_001083637]	Connexin
ENSBTAG00000007220	690.912	710.422	753.792	855.035	917.926	897.235	718.375	890.066	-0.309278	0.000131291	0.00152418	CASKIN2	19	56028993	56043211	+	5097	protein_coding	CASK interacting protein 2 [Source:VGNC Symbol;Acc:VGNC:26778]	SAM_1
ENSBTAG00000000332	717.335	753.753	806.848	961.792	917.926	936.476	759.312	938.731	-0.306152	0.000131577	0.0015262	ERF	18	51021355	51028977	+	2706	protein_coding	ETS2 repressor factor [Source:VGNC Symbol;Acc:VGNC:28576]	Ets
ENSBTAG00000007638	47.9528	44.3384	37.0389	93.0451	80.6546	78.4816	43.11	84.0604	-0.963538	0.000132242	0.00153263	PIF1	10	45270353	45277456	+	2504	protein_coding	Bos taurus PIF1 5'-to-3' DNA helicase (PIF1), mRNA. [Source:RefSeq mRNA;Acc:NM_001206052]	-
ENSBTAG00000013096	228.999	207.584	220.231	291.868	314.937	310.745	218.938	305.85	-0.481948	0.000133999	0.00155168	UNC119	19	20009504	20015204	-	1398	protein_coding	Bos taurus unc-119 lipid binding chaperone (UNC119), mRNA. [Source:RefSeq mRNA;Acc:NM_001034645]	-
ENSBTAG00000030584	718.313	739.645	929.977	638.583	602.989	581.188	795.979	607.587	0.389154	0.000138758	0.00160545	SLC35A4	7	51738224	51743133	+	2601	protein_coding	solute carrier family 35 member A4 [Source:VGNC Symbol;Acc:VGNC:34821]	-
ENSBTAG00000030674	1799.7	1975.07	1662.75	2512.22	1980.84	2300.36	1812.51	2264.47	-0.321071	0.000139281	0.00161015	AK4	3	80160692	80251376	-	2092	protein_coding	Bos taurus adenylate kinase 4 (AK4), mRNA. [Source:RefSeq mRNA;Acc:NM_001077933]	ADK
ENSBTAG00000017867	188.875	204.561	224.236	266.403	301.495	312.866	205.891	293.588	-0.51159	0.000140478	0.00162262	YPEL1	17	72078583	72082958	+	2774	protein_coding	yippee like 1 [Source:VGNC Symbol;Acc:VGNC:37034]	-
ENSBTAG00000020802	156.581	196.5	208.219	97.9422	115.221	136.812	187.1	116.659	0.683378	0.0001406	0.00162267	-	22	43653910	43831370	+	12893	protein_coding	dynein axonemal heavy chain 12 [Source:NCBI gene;Acc:100847355]	Dynein_heavy
ENSBTAG00000022150	144.837	204.561	148.156	98.9216	104.659	99.6928	165.851	101.091	0.713375	0.000141386	0.00163038	MXRA5	X	138519497	138540790	+	9209	protein_coding	matrix remodeling associated 5 [Source:VGNC Symbol;Acc:VGNC:31774]	I-set
ENSBTAG00000007428	45.0169	58.4461	54.0568	127.325	83.5351	90.1478	52.5066	100.336	-0.93562	0.00014233	0.00163989	CDKL5	X	124822388	125001039	-	3316	protein_coding	cyclin dependent kinase like 5 [Source:VGNC Symbol;Acc:VGNC:56922]	Pkinase
ENSBTAG00000003519	509.866	552.215	502.528	368.263	412.875	414.68	521.536	398.606	0.388082	0.000143003	0.00164533	NOL3	18	34807714	34812057	+	1659	protein_coding	nucleolar protein 3 [Source:VGNC Symbol;Acc:VGNC:32156]	CARD
ENSBTAG00000051755	4109.26	4398.57	4351.57	3709.07	3809.97	3672.73	4286.47	3730.59	0.200217	0.000143041	0.00164533	ARF3	5	30855679	30871054	+	1106	protein_coding	Bos taurus ADP ribosylation factor 3 (ARF3), mRNA. [Source:RefSeq mRNA;Acc:NM_001015571]	Arf
ENSBTAG00000017605	3621.9	3907.83	3562.74	4450.49	4041.37	4528.6	3697.49	4340.15	-0.231037	0.000144526	0.00166102	AK2	2	120653448	120677193	+	1752	protein_coding	Bos taurus adenylate kinase 2 (AK2), mRNA. [Source:RefSeq mRNA;Acc:NM_173889]	ADK
ENSBTAG00000002779	2953.5	2699.61	2740.88	2277.16	2481.09	2388.39	2798	2382.21	0.232144	0.000148998	0.00171099	GABRP	20	2680474	2707201	+	3154	protein_coding	Bos taurus gamma-aminobutyric acid type A receptor pi subunit (GABRP), mRNA. [Source:RefSeq mRNA;Acc:NM_001015618]	Neur_chan_LBD
ENSBTAG00000013187	4806.05	5261.16	5290.56	4381.93	4612.68	4179.67	5119.25	4391.43	0.220967	0.000152262	0.00174702	DLG5	28	33518711	33642717	-	8192	protein_coding	Bos taurus discs large MAGUK scaffold protein 5 (DLG5), mRNA. [Source:RefSeq mRNA;Acc:NM_001206088]	PDZ
ENSBTAG00000007623	388.516	439.353	425.447	279.135	323.579	325.592	417.772	309.435	0.43335	0.000152567	0.00174906	CPTP	16	51197668	51201525	-	1694	protein_coding	Bos taurus ceramide-1-phosphate transfer protein (CPTP), mRNA. [Source:RefSeq mRNA;Acc:NM_001075182]	-
ENSBTAG00000012069	261.294	347.654	328.345	397.645	454.162	440.133	312.431	430.647	-0.4635	0.000153066	0.00175332	CCDC167	23	11373453	11389074	-	646	protein_coding	coiled-coil domain containing 167 [Source:NCBI gene;Acc:507353]	-
ENSBTAG00000021566	556.84	610.661	663.697	383.933	510.813	469.829	610.399	454.858	0.424187	0.000155993	0.00178537	PAX2	26	21590656	21680714	+	4568	protein_coding	paired box 2 [Source:VGNC Symbol;Acc:VGNC:32596]	PAX
ENSBTAG00000010135	1456.2	1557.89	1545.62	1237.99	1316.4	1268.43	1519.9	1274.27	0.254081	0.000156438	0.00178897	TMEM189	13	78152923	78178452	-	1817	protein_coding	Bos taurus transmembrane protein 189 (TMEM189), mRNA. [Source:RefSeq mRNA;Acc:NM_001100315]	-
ENSBTAG00000005592	409.067	410.13	422.444	300.682	286.132	339.38	413.88	308.731	0.424374	0.000157665	0.00180151	MCOLN1	7	16390698	16399664	+	2175	protein_coding	Bos taurus mucolipin 1 (MCOLN1), transcript variant 1, mRNA. [Source:RefSeq mRNA;Acc:NM_001166132]	-
ENSBTAG00000005586	1112.7	1095.36	1049.1	755.134	922.727	921.628	1085.72	866.496	0.32582	0.000158407	0.00180849	GATM	10	65098687	65114697	+	2311	protein_coding	Bos taurus glycine amidinotransferase (GATM), mRNA. [Source:RefSeq mRNA;Acc:NM_001045878]	-
ENSBTAG00000005102	634.151	582.446	578.608	444.657	458.003	495.282	598.402	465.981	0.361844	0.000159385	0.00181815	PHTF2	4	43312172	43449891	-	5102	protein_coding	putative homeodomain transcription factor 2 [Source:VGNC Symbol;Acc:VGNC:32849]	-
ENSBTAG00000001252	409.067	357.73	367.386	475.02	528.096	488.919	378.061	497.345	-0.395613	0.000159584	0.00181892	HIVEP1	23	44281855	44414520	-	10412	protein_coding	human immunodeficiency virus type I enhancer binding protein 1 [Source:NCBI gene;Acc:529115]	-
ENSBTAG00000011483	196.704	201.538	208.219	157.687	118.101	118.783	202.154	131.524	0.619041	0.000159953	0.00182161	SCARF1	19	22738997	22749219	-	2799	protein_coding	scavenger receptor class F member 1 [Source:VGNC Symbol;Acc:VGNC:34326]	-
ENSBTAG00000013125	4979.26	5367.97	4808.05	4631.69	4050.97	4169.07	5051.76	4283.91	0.237791	0.000162283	0.00184662	PLAUR	18	51865091	51878472	-	1604	protein_coding	Bos taurus plasminogen activator, urokinase receptor (PLAUR), mRNA. [Source:RefSeq mRNA;Acc:NM_174423]	-
ENSBTAG00000026676	223.127	263.007	242.255	346.715	347.583	312.866	242.796	335.721	-0.468752	0.000162931	0.00185247	SDC3	2	122666044	122705716	+	6374	protein_coding	syndecan 3 [Source:VGNC Symbol;Acc:VGNC:34380]	-
ENSBTAG00000009568	1269.28	1292.87	1232.29	1651.3	1475.79	1448.73	1264.81	1525.27	-0.270444	0.00016391	0.00186206	KANK2	7	15601585	15628102	-	5174	protein_coding	Bos taurus KN motif and ankyrin repeat domains 2 (KANK2), mRNA. [Source:RefSeq mRNA;Acc:NM_001076531]	-
ENSBTAG00000001324	484.421	491.753	497.523	646.418	625.073	597.096	491.232	622.863	-0.343012	0.000165463	0.00187815	SLCO2A1	1	135336540	135423996	+	2289	protein_coding	solute carrier organic anion transporter family member 2A1 [Source:VGNC Symbol;Acc:VGNC:34951]	-
ENSBTAG00000021020	1040.28	955.291	1094.15	1324.18	1261.67	1191.01	1029.91	1258.95	-0.290033	0.000167751	0.0019023	RIF1	2	44660223	44709690	-	7567	protein_coding	replication timing regulatory factor 1 [Source:VGNC Symbol;Acc:VGNC:33965]	-
ENSBTAG00000018402	1032.45	968.391	975.024	1205.67	1204.06	1172.98	991.956	1194.24	-0.267779	0.000167867	0.0019023	TSC22D2	1	117672585	117718237	-	4423	protein_coding	Bos taurus TSC22 domain family member 2 (TSC22D2), mRNA. [Source:RefSeq mRNA;Acc:NM_001144101]	-
ENSBTAG00000018527	1821.23	1729.2	1803.9	2155.71	1958.75	2285.51	1784.77	2133.32	-0.256809	0.000168238	0.00190494	HDGFL3	21	24845099	24921366	+	2175	protein_coding	Bos taurus HDGF like 3 (HDGFL3), mRNA. [Source:RefSeq mRNA;Acc:NM_001191368]	PWWP
ENSBTAG00000019225	1475.77	1666.72	1527.6	1334.95	1282.79	1272.67	1556.7	1296.81	0.263249	0.000169598	0.00191877	SLC39A14	8	69680185	69731751	+	4825	protein_coding	Bos taurus solute carrier family 39 member 14 (SLC39A14), mRNA. [Source:RefSeq mRNA;Acc:NM_001098036]	-
ENSBTAG00000008429	861.193	925.061	996.046	770.805	771.98	659.669	927.433	734.151	0.336003	0.000169853	0.00192008	LRP4	15	76789248	76840637	-	6185	protein_coding	Bos taurus LDL receptor related protein 4 (LRP4), mRNA. [Source:RefSeq mRNA;Acc:NM_001077843]	Ldl_recept_a
ENSBTAG00000014333	696.784	704.376	706.743	478.937	597.228	565.279	702.634	547.148	0.360932	0.00017023	0.00192277	SLC10A3	X	37547328	37550770	-	2218	protein_coding	Bos taurus solute carrier family 10 member 3 (SLC10A3), mRNA. [Source:RefSeq mRNA;Acc:NM_001075165]	-
ENSBTAG00000019853	6258.33	6688.05	5990.29	8294.72	6840.28	7433.48	6312.22	7522.83	-0.253125	0.000171926	0.00194033	SMURF2	19	48732717	48876849	-	2605	protein_coding	SMAD specific E3 ubiquitin protein ligase 2 [Source:VGNC Symbol;Acc:VGNC:35041]	HECT
novel.670	363.071	351.684	311.327	222.329	270.769	243.929	342.028	245.676	0.477097	0.000172687	0.00194732	-	8	21853412	21861478	-	8067	-	PF00078:Reverse transcriptase (RNA-dependent DNA polymerase)	RVT_1
ENSBTAG00000002977	3469.24	3711.33	3723.91	4342.76	4080.74	4148.92	3634.83	4190.8	-0.205428	0.000173142	0.00195085	ECE1	2	131324608	131449347	+	5148	protein_coding	endothelin converting enzyme 1 [Source:VGNC Symbol;Acc:VGNC:28302]	-
ENSBTAG00000018735	303.375	351.684	366.385	434.863	498.33	438.012	340.481	457.069	-0.42583	0.000173502	0.00195332	C13H20orf27	13	51430650	51443752	+	1344	protein_coding	Bos taurus chromosome 13 C20orf27 homolog (C13H20orf27), mRNA. [Source:RefSeq mRNA;Acc:NM_001046205]	-
novel.570	256.401	286.184	305.321	150.831	241.964	154.842	282.635	182.546	0.628188	0.000173965	0.00195693	-	5	37864535	37905105	+	9067	-	-	-
ENSBTAG00000008143	656.66	646.938	650.684	511.258	518.494	524.978	651.427	518.243	0.330171	0.000175105	0.00196814	STK17A	4	77478669	77515252	-	1946	protein_coding	serine/threonine kinase 17a [Source:VGNC Symbol;Acc:VGNC:53673]	Pkinase
ENSBTAG00000006486	764.309	865.607	899.945	1033.29	1060.03	1027.68	843.287	1040.34	-0.303358	0.000175944	0.00197596	TSEN34	18	63209077	63213014	-	1437	protein_coding	Bos taurus tRNA splicing endonuclease subunit 34 (TSEN34), mRNA. [Source:RefSeq mRNA;Acc:NM_001034251]	-
ENSBTAG00000053399	715.378	675.153	601.632	918.698	819.028	793.3	664.054	843.675	-0.345604	0.000177672	0.00199374	-	23	27507452	27514505	+	1227	lncRNA	-	-
ENSBTAG00000006489	2152	2065.77	2222.33	2570	2431.16	2505.05	2146.7	2502.07	-0.220923	0.000178332	0.00199953	MYO5A	10	57848520	58048891	+	6652	protein_coding	myosin VA [Source:VGNC Symbol;Acc:VGNC:31826]	Myosin_head
ENSBTAG00000014872	11308.1	11204.5	11332.9	10060.6	9780.33	10302.3	11281.8	10047.7	0.167216	0.000179123	0.00200676	CAPNS1	18	46798751	46805845	+	2335	protein_coding	Bos taurus calpain small subunit 1 (CAPNS1), mRNA. [Source:RefSeq mRNA;Acc:NM_174261]	-
ENSBTAG00000020518	2824.32	2707.67	2674.81	3153.74	3049.51	3323.8	2735.6	3175.68	-0.214859	0.000179525	0.00200964	PARK7	16	45400213	45416993	-	918	protein_coding	Bos taurus Parkinsonism associated deglycase (PARK7), mRNA. [Source:RefSeq mRNA;Acc:NM_001015572]	DJ-1_PfpI
ENSBTAG00000009475	2172.56	2253.2	2167.28	1809.97	1950.11	1877.19	2197.68	1879.09	0.225828	0.000180392	0.00201769	PLXDC2	13	21312388	21747796	+	4855	protein_coding	plexin domain containing 2 [Source:VGNC Symbol;Acc:VGNC:33058]	PSI
ENSBTAG00000001920	119.393	148.131	169.178	205.679	246.765	213.173	145.567	221.872	-0.60937	0.000181105	0.00202403	POLQ	1	65944699	66053204	-	8266	protein_coding	DNA polymerase theta [Source:VGNC Symbol;Acc:VGNC:33130]	DEAD
ENSBTAG00000019906	1036.37	1028.85	1052.11	800.187	901.603	850.571	1039.11	850.787	0.288324	0.000181697	0.002029	VPS25	19	42805687	42810586	+	1225	protein_coding	vacuolar protein sorting 25 homolog [Source:VGNC Symbol;Acc:VGNC:36813]	-
ENSBTAG00000047876	961.992	988.545	993.043	795.29	802.705	824.057	981.193	807.351	0.281533	0.000182262	0.00203366	SH3TC1	6	114487980	114552108	+	4916	protein_coding	SH3 domain and tetratricopeptide repeats 1 [Source:VGNC Symbol;Acc:VGNC:34582]	-
ENSBTAG00000006367	5420.62	5469.75	4930.18	4112.59	2822.91	3478.64	5273.52	3471.38	0.603285	0.000182823	0.00203827	CTGF	9	69887189	69890613	-	2609	protein_coding	Bos taurus connective tissue growth factor (CTGF), mRNA. [Source:RefSeq mRNA;Acc:NM_174030]	TSP_1
ENSBTAG00000010677	1886.8	2022.44	1920.02	2316.33	2250.65	2233.54	1943.08	2266.84	-0.222512	0.000185021	0.00205994	LIMCH1	6	60224068	60573254	+	6009	protein_coding	LIM and calponin homology domains 1 [Source:VGNC Symbol;Acc:VGNC:30887]	CH
novel.102	146.794	126.969	132.139	187.07	220.84	202.567	135.301	203.492	-0.588661	0.000185066	0.00205994	-	11	58871207	58879339	-	5576	-	PF00078:Reverse transcriptase (RNA-dependent DNA polymerase)	RVT_1
ENSBTAG00000005444	2187.24	2227	2344.46	1978.43	1898.26	1910.07	2252.9	1928.92	0.223893	0.000186051	0.00206923	UGGT1	2	4300416	4399011	-	4880	protein_coding	UDP-glucose glycoprotein glucosyltransferase 1 [Source:VGNC Symbol;Acc:VGNC:36649]	-
ENSBTAG00000006420	2319.35	2330.79	2184.29	2743.36	2643.36	2568.68	2278.14	2651.8	-0.219273	0.000187175	0.00208005	BMPR2	2	90864689	91017391	+	11120	protein_coding	Bos taurus bone morphogenetic protein receptor type 2 (BMPR2), mRNA. [Source:RefSeq mRNA;Acc:NM_001304285]	Pkinase
ENSBTAG00000036401	75.3544	80.6153	88.0926	50.9299	32.6459	40.3013	81.3541	41.2924	0.978588	0.000188081	0.00208844	bta-mir-147	10	65015857	65015936	-	80	miRNA	bta-mir-147 [Source:miRBase;Acc:MI0009747]	-
novel.714	30.3375	36.2769	50.0526	117.531	57.6104	78.4816	38.889	84.5409	-1.12102	0.000189634	0.00210399	-	NKLS02000707.1	38222	40924	+	2498	-	-	-
ENSBTAG00000007223	247.593	204.561	241.253	160.625	159.389	152.721	231.136	157.578	0.552517	0.000190664	0.00211361	FBXO2	16	42027797	42034327	+	2087	protein_coding	F-box protein 2 [Source:VGNC Symbol;Acc:VGNC:28897]	F-box
ENSBTAG00000006775	1759.57	1824.93	1745.83	2376.08	2111.42	1949.31	1776.78	2145.6	-0.272564	0.000190808	0.00211361	SLC12A7	20	71281294	71301030	+	3984	protein_coding	solute carrier family 12 member 7 [Source:VGNC Symbol;Acc:VGNC:34670]	AA_permease
ENSBTAG00000001902	666.446	695.307	640.673	900.089	837.272	769.968	667.475	835.776	-0.325129	0.000191144	0.00211564	CEP295	29	1091859	1138116	-	8193	protein_coding	centrosomal protein 295 [Source:VGNC Symbol;Acc:VGNC:27202]	-
ENSBTAG00000026375	150.709	154.177	157.165	202.74	250.605	226.96	154.017	226.769	-0.5585	0.000192614	0.00213019	RMI2	25	9989195	9994633	+	1518	protein_coding	Bos taurus RecQ mediated genome instability 2 (RMI2), mRNA. [Source:RefSeq mRNA;Acc:NM_001099720]	-
ENSBTAG00000001988	3243.18	3470.49	2978.13	4074.39	3585.29	3864.69	3230.6	3841.46	-0.249802	0.000195312	0.0021583	EIF3D	5	74925192	74939376	-	1881	protein_coding	Bos taurus eukaryotic translation initiation factor 3 subunit D (EIF3D), mRNA. [Source:RefSeq mRNA;Acc:NM_001034484]	-
ENSBTAG00000011802	20460.2	21900.2	20616.7	19433.7	17747.9	18039.1	20992.3	18406.9	0.189594	0.000197269	0.0021778	COL6A1	1	145668949	145687210	+	3084	protein_coding	collagen type VI alpha 1 chain [Source:VGNC Symbol;Acc:VGNC:27570]	VWA
ENSBTAG00000044184	1236.99	1203.18	1156.21	1447.59	1400.89	1428.58	1198.79	1425.69	-0.249934	0.000197441	0.0021778	TUBGCP3	12	86186156	86222088	-	3812	protein_coding	Bos taurus tubulin gamma complex associated protein 3 (TUBGCP3), mRNA. [Source:RefSeq mRNA;Acc:NM_001192632]	-
ENSBTAG00000001024	3110.08	3386.85	3265.43	3972.53	3751.4	3617.58	3254.12	3780.5	-0.216562	0.000197551	0.0021778	ARID1A	2	126408497	126477461	-	8740	protein_coding	Bos taurus AT rich interactive domain 1A (SWI-like) (ARID1A), mRNA. [Source:RefSeq mRNA;Acc:NM_001205785]	ARID
ENSBTAG00000000799	354.264	407.107	354.372	491.67	482.967	484.677	371.914	486.438	-0.387574	0.000199244	0.00219471	ICA1	4	16192292	16355628	-	2178	protein_coding	Bos taurus islet cell autoantigen 1 (ICA1), mRNA. [Source:RefSeq mRNA;Acc:NM_001038168]	Arfaptin
ENSBTAG00000022461	1910.28	1874.31	1826.92	2284.99	2133.51	2142.33	1870.5	2186.94	-0.225544	0.000200206	0.00220355	2022-09-10	11	44267491	44323707	+	2442	protein_coding	Bos taurus septin 10 (SEPT10), mRNA. [Source:RefSeq mRNA;Acc:NM_001046176]	GTP_CDC
ENSBTAG00000019884	214.32	156.192	213.224	126.345	125.783	124.086	194.579	125.405	0.634062	0.000200828	0.00220863	PKD1L3	18	39085074	39165547	+	5540	protein_coding	polycystin 1 like 3, transient receptor potential channel interacting [Source:VGNC Symbol;Acc:VGNC:32934]	-
ENSBTAG00000051519	341.541	367.807	383.403	501.464	462.804	465.587	364.251	476.618	-0.388312	0.000201368	0.0022128	-	12	69035982	69041605	-	924	protein_coding	-	-
ENSBTAG00000006227	2336.97	2352.96	2251.37	1969.62	2002.92	2012.95	2313.76	1995.16	0.213809	0.000203428	0.00223366	IDH3A	21	30538294	30554581	+	2001	protein_coding	Bos taurus isocitrate dehydrogenase 3 (NAD(+)) alpha (IDH3A), mRNA. [Source:RefSeq mRNA;Acc:NM_174644]	-
ENSBTAG00000011635	231.935	246.884	245.258	310.477	331.26	349.985	241.359	330.574	-0.453308	0.000204918	0.00224822	CENPN	18	7700533	7719809	+	1719	protein_coding	Bos taurus centromere protein N (CENPN), mRNA. [Source:RefSeq mRNA;Acc:NM_001038099]	-
ENSBTAG00000051975	104.713	88.6768	95.0999	54.8476	35.5264	62.5731	96.1633	50.9824	0.920469	0.000207356	0.00227316	-	5	44983558	45019012	+	285	protein_coding	-	-
ENSBTAG00000013901	1907.35	2039.57	1856.95	2277.16	2155.59	2487.02	1934.62	2306.59	-0.253282	0.000208535	0.00228427	PTDSS1	14	67893306	67960782	-	2543	protein_coding	Bos taurus phosphatidylserine synthase 1 (PTDSS1), mRNA. [Source:RefSeq mRNA;Acc:NM_001046040]	PSS
ENSBTAG00000046990	287.717	277.115	267.281	160.625	216.999	200.446	277.371	192.69	0.525761	0.000210259	0.00230133	GON7	21	57823069	57830906	-	1411	protein_coding	Bos taurus GON7, KEOPS complex subunit (GON7), mRNA. [Source:RefSeq mRNA;Acc:NM_001166559]	-
ENSBTAG00000049228	79.2689	87.6691	97.102	38.1974	56.6503	43.483	88.0134	46.1102	0.930474	0.000212174	0.00232044	-	11	44091161	44155122	+	1188	lncRNA	-	-
ENSBTAG00000011931	5796.42	5677.33	5601.89	4654.21	4896.89	5261.45	5691.88	4937.52	0.205375	0.000213886	0.00233731	CD63	5	57528943	57532768	+	992	protein_coding	Bos taurus CD63 molecule (CD63), mRNA. [Source:RefSeq mRNA;Acc:NM_205803]	Tetraspannin
ENSBTAG00000015718	969.821	1000.64	942.991	783.537	801.745	811.33	971.15	798.871	0.281869	0.000214178	0.00233865	CASP8	2	89861141	89885545	+	3394	protein_coding	Bos taurus caspase 8 (CASP8), mRNA. [Source:RefSeq mRNA;Acc:NM_001045970]	Peptidase_C14
ENSBTAG00000050646	67.5254	106.815	92.0968	37.218	53.7697	44.5436	88.8125	45.1771	0.973412	0.000214666	0.00234212	-	3	58088213	58137731	+	338	lncRNA	-	-
novel.152	141.901	204.561	143.15	104.798	101.778	92.2689	163.204	99.6151	0.710624	0.000218186	0.00237864	-	13	68357485	68403976	+	3597	-	-	-
ENSBTAG00000012274	1031.47	1048	1060.11	1197.83	1277.03	1285.4	1046.53	1253.42	-0.260116	0.000219855	0.00239494	CIZ1	11	98794261	98811474	-	2618	protein_coding	CDKN1A interacting zinc finger protein 1 [Source:VGNC Symbol;Acc:VGNC:27379]	-
ENSBTAG00000007512	365.029	380.907	367.386	496.567	443.6	517.554	371.107	485.907	-0.388031	0.000220604	0.0024012	PLA2G15	18	35623806	35638385	+	3512	protein_coding	phospholipase A2 group XV [Source:VGNC Symbol;Acc:VGNC:32956]	-
ENSBTAG00000014855	1647.03	1934.77	1643.73	1543.57	1278.95	1401	1741.84	1407.84	0.307113	0.0002219	0.0024134	MICAL2	15	40374952	40604561	-	7722	protein_coding	microtubule associated monooxygenase, calponin and LIM domain containing 2 [Source:VGNC Symbol;Acc:VGNC:31458]	CH
ENSBTAG00000008497	632.194	642.907	629.662	432.904	568.423	448.618	634.921	483.315	0.392507	0.000224797	0.00244298	RGS14	7	38857589	38872628	+	3619	protein_coding	regulator of G protein signaling 14 [Source:VGNC Symbol;Acc:VGNC:33914]	RGS
ENSBTAG00000013782	681.126	609.653	660.694	478.937	531.936	526.039	650.491	512.304	0.344909	0.000224991	0.00244317	DNAJB2	2	107227555	107234943	+	2160	protein_coding	Bos taurus DnaJ heat shock protein family (Hsp40) member B2 (DNAJB2), mRNA. [Source:RefSeq mRNA;Acc:NM_001034592]	DnaJ
ENSBTAG00000018043	1013.86	1001.65	924.972	861.891	788.303	680.881	980.159	777.025	0.334061	0.000225344	0.00244507	LCAT	18	35421770	35425011	-	1357	protein_coding	Bos taurus lecithin-cholesterol acyltransferase (LCAT), mRNA. [Source:RefSeq mRNA;Acc:NM_001046069]	-
ENSBTAG00000023523	271.08	302.307	242.255	368.263	375.428	364.833	271.881	369.508	-0.442937	0.000225883	0.00244899	GKAP1	8	76973596	77065618	-	1809	protein_coding	Bos taurus G kinase anchoring protein 1 (GKAP1), mRNA. [Source:RefSeq mRNA;Acc:NM_001040573]	-
ENSBTAG00000018431	7107.78	7781.39	7605.99	6976.42	6270.9	5865.97	7498.39	6371.09	0.234851	0.000230355	0.00249552	NAV2	29	24801066	25225008	-	12181	protein_coding	neuron navigator 2 [Source:VGNC Symbol;Acc:VGNC:31891]	CH
ENSBTAG00000040199	435.49	414.161	448.471	520.073	577.065	569.522	432.707	555.553	-0.360302	0.000230916	0.00249815	POLR2H	1	82824296	82829473	-	2642	protein_coding	RNA polymerase II subunit H [Source:VGNC Symbol;Acc:VGNC:33142]	-
ENSBTAG00000006607	1394.55	1194.11	1292.36	1095.97	996.661	1087.08	1293.67	1059.9	0.28806	0.000231134	0.00249815	CCNG1	7	75115945	75123209	+	2316	protein_coding	Bos taurus cyclin G1 (CCNG1), mRNA. [Source:RefSeq mRNA;Acc:NM_001013364]	-
ENSBTAG00000006082	510.844	467.569	522.549	345.736	411.915	386.045	500.321	381.232	0.392212	0.000231142	0.00249815	DNASE2	7	12676733	12679144	+	1362	protein_coding	Bos taurus deoxyribonuclease 2, lysosomal (DNASE2), mRNA. [Source:RefSeq mRNA;Acc:NM_001075127]	-
ENSBTAG00000005413	1056.92	1055.05	1306.37	765.908	1017.78	829.359	1139.45	871.017	0.387015	0.000231573	0.00250085	NLRC5	18	25044850	25102326	+	5846	protein_coding	NLR family CARD domain containing 5 [Source:VGNC Symbol;Acc:VGNC:32114]	NACHT
ENSBTAG00000018181	329.798	362.769	368.387	475.999	433.038	484.677	353.651	464.571	-0.393211	0.000233181	0.00251623	CCDC8	18	53692708	53694240	+	1533	protein_coding	coiled-coil domain containing 8 [Source:VGNC Symbol;Acc:VGNC:26917]	-
ENSBTAG00000031439	222.149	224.715	208.219	152.79	145.946	151.66	218.361	150.132	0.540773	0.000237019	0.00255565	CDC14A	3	42742189	42956403	-	4302	protein_coding	cell division cycle 14A [Source:VGNC Symbol;Acc:VGNC:27059]	7tm_1
ENSBTAG00000006186	963.949	974.438	903.95	1163.55	1116.68	1142.23	947.445	1140.82	-0.267872	0.000237416	0.00255793	KCTD3	16	18818847	18890932	+	7103	protein_coding	Bos taurus potassium channel tetramerization domain containing 3 (KCTD3), mRNA. [Source:RefSeq mRNA;Acc:NM_001191424]	K_tetra
ENSBTAG00000020689	2089.37	2170.57	2053.16	3023.47	2372.59	2385.2	2104.37	2593.76	-0.301861	0.00023785	0.00256061	PPP1R13L	18	53006181	53021456	-	4143	protein_coding	protein phosphatase 1 regulatory subunit 13 like [Source:VGNC Symbol;Acc:VGNC:33225]	-
ENSBTAG00000021210	971.778	1018.78	977.026	668.945	867.037	811.33	989.194	782.437	0.338314	0.000240549	0.00258764	HES2	16	46949991	46952597	+	2168	protein_coding	Bos taurus hes family bHLH transcription factor 2 (HES2), transcript variant 1, mRNA. [Source:RefSeq mRNA;Acc:NM_001199005]	HLH
ENSBTAG00000014697	3179.56	3353.6	3182.34	3793.3	3864.7	3548.64	3238.5	3735.55	-0.206303	0.000243475	0.00261707	SMARCC2	5	57140987	57161786	+	5909	protein_coding	Bos taurus SWI/SNF related, matrix associated, actin dependent regulator of chromatin, subfamily c, member 2 (SMARCC2), mRNA. [Source:RefSeq mRNA;Acc:NM_001172224]	SWIRM
ENSBTAG00000006928	3044.51	3150.04	2839.98	2567.06	2542.54	2665.19	3011.51	2591.6	0.216836	0.000244366	0.0026246	OAT	26	44044921	44064391	-	2526	protein_coding	Bos taurus ornithine aminotransferase (OAT), mRNA. [Source:RefSeq mRNA;Acc:NM_001034240]	Aminotran_3
ENSBTAG00000024874	134.072	99.7614	111.117	209.596	171.871	161.205	114.983	180.891	-0.653872	0.000246698	0.00264759	MAD2L1	NKLS02000723.1	7006	14630	-	438	protein_coding	mitotic arrest deficient 2 like 1 [Source:HGNC Symbol;Acc:HGNC:6763]	-
ENSBTAG00000001919	309.247	292.23	290.305	390.789	414.795	378.621	297.261	394.735	-0.409585	0.00024735	0.00265252	ZNF652	19	37239569	37299157	+	2334	protein_coding	zinc finger protein 652 [Source:VGNC Symbol;Acc:VGNC:37322]	-
ENSBTAG00000015042	959.056	987.537	970.019	774.723	819.028	811.33	972.204	801.694	0.278235	0.000247684	0.00265403	WDR55	7	51795499	51800408	+	1628	protein_coding	Bos taurus WD repeat domain 55 (WDR55), mRNA. [Source:RefSeq mRNA;Acc:NM_001014873]	-
ENSBTAG00000004660	590.113	620.738	603.634	439.76	499.29	487.858	604.828	475.636	0.346739	0.000248751	0.0026634	SPATS2	5	30304006	30378369	-	2828	protein_coding	Bos taurus spermatogenesis associated serine rich 2 (SPATS2), mRNA. [Source:RefSeq mRNA;Acc:NM_001193175]	-
ENSBTAG00000000507	110.585	105.808	95.0999	67.5801	48.9689	59.3915	103.831	58.6468	0.825168	0.000250482	0.00267985	NR4A1	5	27820352	27839685	-	4646	protein_coding	Bos taurus nuclear receptor subfamily 4 group A member 1 (NR4A1), mRNA. [Source:RefSeq mRNA;Acc:NM_001075911]	zf-C4
ENSBTAG00000010422	1183.16	1094.35	1146.2	943.183	970.736	931.173	1141.24	948.364	0.266965	0.00025106	0.00268394	MDM2	5	44979892	45005325	-	3381	protein_coding	Bos taurus MDM2 proto-oncogene (MDM2), mRNA. [Source:RefSeq mRNA;Acc:NM_001099107]	zf-RanBP
ENSBTAG00000000859	1794.81	2000.27	1811.9	2501.44	2053.81	2240.97	1868.99	2265.41	-0.277545	0.000252576	0.00269806	SLC38A1	5	33940564	33993305	+	1557	protein_coding	solute carrier family 38 member 1 [Source:VGNC Symbol;Acc:VGNC:34846]	Aa_trans
ENSBTAG00000012465	169.303	142.084	174.183	95.9833	120.022	86.9661	161.857	100.99	0.678097	0.00025386	0.00270967	FOXC2	18	12381319	12382827	+	1509	protein_coding	forkhead box C2 [Source:VGNC Symbol;Acc:VGNC:29081]	Fork_head
ENSBTAG00000015818	33.2734	29.223	15.0158	7.83537	6.72122	4.24225	25.8374	6.26628	2.03715	0.000254057	0.00270968	-	15	5868388	5877633	-	2024	protein_coding	interstitial collagenase-like [Source:NCBI gene;Acc:112441463]	Hemopexin
ENSBTAG00000016637	564.669	529.038	558.587	673.842	686.524	701.031	550.765	687.133	-0.318808	0.000254693	0.00271436	WBP4	12	11277083	11299445	+	1495	protein_coding	Bos taurus WW domain binding protein 4 (WBP4), mRNA. [Source:RefSeq mRNA;Acc:NM_001075251]	WW
ENSBTAG00000024918	3593.52	3289.1	3093.25	3019.56	2446.52	2760.64	3325.29	2742.24	0.278301	0.000255716	0.00272173	BIRC3	15	6392614	6406143	-	2539	protein_coding	Bos taurus baculoviral IAP repeat containing 3 (BIRC3), mRNA. [Source:RefSeq mRNA;Acc:NM_001035293]	CARD
ENSBTAG00000007895	4667.08	4789.56	4351.57	4037.18	4023.13	3988.77	4602.74	4016.36	0.196572	0.000255867	0.00272173	SLC20A1	11	46352478	46366279	+	3127	protein_coding	solute carrier family 20 member 1 [Source:VGNC Symbol;Acc:VGNC:34717]	-
novel.421	1516.87	1693.93	1637.72	1362.38	1400.89	1306.61	1616.17	1356.63	0.252042	0.000255977	0.00272173	-	24	41361665	41405439	+	28354	-	-	-
ENSBTAG00000015363	3015.15	3064.39	2985.14	2641.5	2668.32	2612.16	3021.56	2640.66	0.194288	0.000256845	0.00272886	CDC42SE1	3	19726452	19734555	+	3384	lncRNA	CDC42 small effector 1 [Source:VGNC Symbol;Acc:VGNC:27077]	-
ENSBTAG00000027612	629.258	556.246	625.657	434.863	495.45	481.495	603.72	470.603	0.359661	0.000257203	0.00273055	PPME1	15	53580198	53629168	+	1367	protein_coding	Bos taurus protein phosphatase methylesterase 1 (PPME1), mRNA. [Source:RefSeq mRNA;Acc:NM_001076056]	-
novel.125	365.029	321.454	348.366	265.423	269.809	207.87	344.949	247.701	0.475781	0.000258508	0.0027423	-	12	60662778	60773085	+	5986	-	PF00078:Reverse transcriptase (RNA-dependent DNA polymerase)	RVT_1
ENSBTAG00000001449	445.276	465.553	448.471	344.756	342.782	358.47	453.1	348.669	0.37833	0.000259477	0.00275046	SRA1	7	51724953	51730918	-	901	protein_coding	Bos taurus steroid receptor RNA activator 1 (SRA1), mRNA. [Source:RefSeq mRNA;Acc:NM_001079642]	-
ENSBTAG00000034529	4290.31	4713.98	4146.36	3967.64	3287.64	3737.42	4383.55	3664.23	0.258689	0.000259894	0.00275132	HMGA1	23	8313843	8322713	+	2276	protein_coding	Bos taurus high mobility group AT-hook 1 (HMGA1), mRNA. [Source:RefSeq mRNA;Acc:NM_001076523]	-
ENSBTAG00000048486	1246.77	1206.21	1083.14	1004.89	995.7	846.328	1178.71	948.972	0.311944	0.000259958	0.00275132	IQANK1	14	1006976	1027840	-	2514	protein_coding	IQ motif and ankyrin repeat containing 1 [Source:NCBI gene;Acc:506831]	-
ENSBTAG00000013308	2311.52	2356.99	2064.17	2713	2659.68	2550.65	2244.23	2641.11	-0.235081	0.000263556	0.00278726	RBMX	NKLS02002208.1	8049264	8054472	+	1657	protein_coding	Bos taurus RNA binding motif protein X-linked (RBMX), mRNA. [Source:RefSeq mRNA;Acc:NM_001172039]	RRM_1
ENSBTAG00000015904	301.418	256.961	272.286	477.958	319.738	386.045	276.888	394.58	-0.510546	0.000264134	0.00279023	RORA	10	48892525	49702163	+	2869	protein_coding	RAR related orphan receptor A [Source:VGNC Symbol;Acc:VGNC:34088]	zf-C4
ENSBTAG00000002075	125.264	99.7614	95.0999	63.6624	59.5308	59.3915	106.709	60.8616	0.810382	0.000264242	0.00279023	MME	1	112478989	112595507	-	3722	protein_coding	Bos taurus membrane metalloendopeptidase (MME), mRNA. [Source:RefSeq mRNA;Acc:NM_001192884]	-
ENSBTAG00000000820	750.608	791.038	754.793	533.785	649.078	634.216	765.48	605.693	0.338006	0.000266439	0.00281128	GNG11	4	11242533	11247552	+	745	protein_coding	Bos taurus G protein subunit gamma 11 (GNG11), mRNA. [Source:RefSeq mRNA;Acc:NM_001024523]	-
ENSBTAG00000001470	772.138	817.238	786.827	958.854	961.134	958.748	792.067	959.579	-0.276901	0.000267286	0.00281806	DTX2	25	34464734	34501215	+	2802	protein_coding	Bos taurus deltex E3 ubiquitin ligase 2 (DTX2), mRNA. [Source:RefSeq mRNA;Acc:NM_001017945]	WWE
ENSBTAG00000031777	1320.17	1369.45	1442.52	1104.79	1163.73	1189.95	1377.38	1152.82	0.25694	0.000269998	0.00284289	GDPD5	15	54615540	54706765	-	4282	protein_coding	glycerophosphodiester phosphodiesterase domain containing 5 [Source:VGNC Symbol;Acc:VGNC:29313]	-
ENSBTAG00000015136	535.31	519.969	520.547	633.686	634.675	725.424	525.275	664.595	-0.338341	0.000270054	0.00284289	AARSD1	19	42993675	43002885	-	1505	protein_coding	Bos taurus alanyl-tRNA synthetase domain containing 1 (AARSD1), transcript variant 1, mRNA. [Source:RefSeq mRNA;Acc:NM_001038073]	-
ENSBTAG00000010529	2020.87	1944.84	1933.03	2239.94	2300.58	2286.57	1966.25	2275.7	-0.210777	0.000272475	0.00286619	FZD6	14	61176627	61212948	-	4354	protein_coding	frizzled class receptor 6 [Source:VGNC Symbol;Acc:VGNC:29170]	Fz
ENSBTAG00000013277	376.772	414.161	375.394	502.443	506.972	493.161	388.776	500.859	-0.365851	0.000274911	0.0028896	CCDC22	X	87274462	87289622	+	2322	protein_coding	Bos taurus coiled-coil domain containing 22 (CCDC22), mRNA. [Source:RefSeq mRNA;Acc:NM_001076016]	-
ENSBTAG00000009635	1082.36	1073.19	974.023	1349.64	1168.53	1298.13	1043.19	1272.1	-0.285861	0.000276923	0.00290853	HEATR6	19	14132719	14165335	-	3950	protein_coding	Bos taurus HEAT repeat containing 6 (HEATR6), mRNA. [Source:RefSeq mRNA;Acc:NM_001191445]	-
novel.611	627.301	705.384	737.775	909.883	850.714	820.875	690.153	860.491	-0.318871	0.00027947	0.00293305	-	6	76714643	76970430	+	3111	-	-	-
ENSBTAG00000001086	6248.54	6609.45	5879.18	7741.35	6817.23	7248.94	6245.72	7269.17	-0.218909	0.000285562	0.00299421	FHL2	11	9268665	9316088	-	1255	protein_coding	Bos taurus four and a half LIM domains 2 (FHL2), mRNA. [Source:RefSeq mRNA;Acc:NM_001046046]	LIM
ENSBTAG00000050973	728.1	656.007	736.774	552.394	561.702	581.188	706.96	565.094	0.323623	0.000285862	0.00299421	-	5	68823081	68861800	+	2392	lncRNA	-	-
ENSBTAG00000015828	958.077	949.245	1035.09	796.27	787.343	834.662	980.803	806.092	0.283422	0.000285949	0.00299421	FKBP11	5	30881465	30913799	+	2311	protein_coding	FK506 binding protein 11 [Source:VGNC Symbol;Acc:VGNC:29018]	FKBP_C
ENSBTAG00000013153	1978.79	2108.09	2027.13	2374.12	2269.85	2491.26	2038	2378.41	-0.222562	0.000290455	0.00303908	NF2	17	68758653	68833313	+	5007	protein_coding	neurofibromin 2 [Source:VGNC Symbol;Acc:VGNC:32026]	Band_41
ENSBTAG00000013724	247.593	247.892	247.26	170.419	170.911	184.538	247.582	175.289	0.499055	0.000291981	0.00305273	ATG4A	X	56720113	56799908	+	2625	protein_coding	autophagy related 4A cysteine peptidase [Source:VGNC Symbol;Acc:VGNC:26257]	-
ENSBTAG00000017855	1583.42	1769.51	1702.79	1469.13	1324.08	1442.36	1685.24	1411.86	0.255496	0.000294501	0.00307675	ITM2C	2	118666034	118680136	+	2279	protein_coding	Bos taurus integral membrane protein 2C (ITM2C), mRNA. [Source:RefSeq mRNA;Acc:NM_001081538]	-
ENSBTAG00000012562	366.007	376.877	396.416	490.69	476.246	500.585	379.767	489.174	-0.365028	0.00029566	0.00308651	RNF26	15	29916407	29917708	+	1302	protein_coding	ring finger protein 26 [Source:VGNC Symbol;Acc:VGNC:34061]	-
ENSBTAG00000019280	256.401	262	288.303	180.214	192.035	202.567	268.901	191.605	0.489628	0.00029731	0.00310138	CRYBB1	17	66251943	66289558	-	2149	protein_coding	Bos taurus crystallin beta B1 (CRYBB1), mRNA. [Source:RefSeq mRNA;Acc:NM_174526]	Crystall
ENSBTAG00000005726	10497.7	10101.1	10385.9	11109.6	11838.9	12057.5	10328.3	11668.7	-0.175973	0.000298473	0.00311116	HNRNPA2B1	4	69735135	69744610	+	2431	protein_coding	Bos taurus heterogeneous nuclear ribonucleoprotein A2/B1 (HNRNPA2B1), mRNA. [Source:RefSeq mRNA;Acc:NM_001045975]	RRM_1
ENSBTAG00000008841	646.874	650.969	625.657	808.023	739.334	835.723	641.166	794.36	-0.308423	0.000301697	0.00314239	DCAF15	7	11726058	11735293	-	2291	protein_coding	Bos taurus DDB1 and CUL4 associated factor 15 (DCAF15), mRNA. [Source:RefSeq mRNA;Acc:NM_001034685]	-
ENSBTAG00000039374	5707.36	5499.98	5363.64	6467.12	5931.95	6676.24	5523.66	6358.44	-0.20284	0.000304658	0.00317084	IPO5	12	75029683	75069614	+	4450	protein_coding	Bos taurus importin 5 (IPO5), mRNA. [Source:RefSeq mRNA;Acc:NM_001037817]	-
ENSBTAG00000009097	592.07	575.392	609.64	724.772	698.046	795.421	592.368	739.413	-0.319009	0.000308955	0.00321314	FANCI	21	20722980	20787646	+	5104	protein_coding	Bos taurus FA complementation group I (FANCI), mRNA. [Source:RefSeq mRNA;Acc:NM_001191454]	-
ENSBTAG00000039958	2631.53	2704.64	2549.68	3457.36	2845.96	3078.81	2628.62	3127.37	-0.250635	0.000309848	0.00321999	GYS1	18	55541702	55558358	-	3554	protein_coding	Bos taurus glycogen synthase 1 (GYS1), mRNA. [Source:RefSeq mRNA;Acc:NM_001101299]	-
ENSBTAG00000021527	5057.55	5358.9	5265.53	6286.91	5747.6	5881.88	5227.33	5972.13	-0.192231	0.000310328	0.00322255	IGF1R	21	7780293	8080394	+	4695	protein_coding	Bos taurus insulin like growth factor 1 receptor (IGF1R), mRNA. [Source:RefSeq mRNA;Acc:NM_001244612]	Pkinase_Tyr
ENSBTAG00000023169	1442.5	1386.58	1532.61	1119.48	1291.43	1207.98	1453.9	1206.3	0.269227	0.00031149	0.00323218	-	13	10758600	10817097	+	2871	protein_coding	-	-
ENSBTAG00000007581	443.319	482.684	456.48	371.201	370.627	301.2	460.828	347.676	0.404589	0.000314499	0.00326094	ADORA2B	19	33482107	33502631	-	1783	protein_coding	Bos taurus adenosine A2b receptor (ADORA2B), mRNA. [Source:RefSeq mRNA;Acc:NM_001075925]	7tm_1
ENSBTAG00000005793	770.181	880.722	784.825	990.195	962.094	1029.81	811.909	994.032	-0.291815	0.000315616	0.00327007	PEA15	3	9460717	9471684	-	2538	protein_coding	Bos taurus proliferation and apoptosis adaptor protein 15 (PEA15), mRNA. [Source:RefSeq mRNA;Acc:NM_001075456]	-
ENSBTAG00000015427	691.89	748.715	722.759	846.22	874.718	932.234	721.121	884.391	-0.294069	0.000316046	0.0032716	CFDP1	18	2623342	2727856	-	1691	protein_coding	craniofacial development protein 1 [Source:NCBI gene;Acc:281682]	-
ENSBTAG00000020026	1484.58	1376.51	1457.53	1666	1676.46	1732.96	1439.54	1691.81	-0.232643	0.000316239	0.0032716	C3H1orf43	3	16300763	16309171	+	1646	protein_coding	Bos taurus chromosome 3 C1orf43 homolog (C3H1orf43), mRNA. [Source:RefSeq mRNA;Acc:NM_001015666]	-
ENSBTAG00000017120	1588.31	1591.14	1668.75	1783.53	1930.91	2007.64	1616.07	1907.36	-0.23879	0.00031695	0.0032765	PHB	19	37195914	37206574	+	1867	protein_coding	prohibitin [Source:VGNC Symbol;Acc:VGNC:32808]	-
ENSBTAG00000013929	439.404	485.707	453.476	637.603	530.976	605.581	459.529	591.387	-0.363685	0.000318872	0.0032939	RRAD	18	34626237	34629485	-	1485	protein_coding	Bos taurus RRAD, Ras related glycolysis inhibitor and calcium channel regulator (RRAD), mRNA. [Source:RefSeq mRNA;Acc:NM_001045913]	Ras
ENSBTAG00000007698	598.921	615.699	574.604	501.464	473.366	430.588	596.408	468.473	0.347333	0.000320033	0.00330341	TMEM59L	7	4576425	4582526	-	1818	protein_coding	transmembrane protein 59 like [Source:VGNC Symbol;Acc:VGNC:36100]	-
ENSBTAG00000004937	5559.59	5551.37	5661.95	6360.36	6079.82	6527.76	5590.97	6322.65	-0.177287	0.000320684	0.00330766	SEC61A1	22	59545658	59559392	-	3258	protein_coding	Sec61 translocon alpha 1 subunit [Source:VGNC Symbol;Acc:VGNC:49153]	-
ENSBTAG00000010210	222.149	151.154	173.182	285.012	255.406	258.777	182.161	266.398	-0.547627	0.000322054	0.0033193	SUV39H2	13	29527156	29549270	+	2232	protein_coding	suppressor of variegation 3-9 homolog 2 [Source:VGNC Symbol;Acc:VGNC:35492]	SET
ENSBTAG00000001444	2681.44	2713.71	3041.2	2401.54	2429.24	2388.39	2812.12	2406.39	0.224681	0.000324109	0.00333799	TNXB	23	27279346	27326827	+	12285	protein_coding	tenascin XB [Source:VGNC Symbol;Acc:VGNC:36211]	Fibrinogen_C
ENSBTAG00000055220	144.837	104.8	140.147	74.436	81.6148	78.4816	129.928	78.1775	0.733303	0.000327469	0.00337007	-	6	58145190	58155094	+	1397	protein_coding	-	-
ENSBTAG00000010637	360.135	406.1	431.453	328.106	272.689	286.352	399.229	295.716	0.432577	0.000329146	0.0033823	ARSG	19	61782347	61886528	-	3275	protein_coding	arylsulfatase G [Source:VGNC Symbol;Acc:VGNC:55034]	Sulfatase
ENSBTAG00000009207	2954.48	3192.37	3175.34	2790.37	2677.93	2588.83	3107.39	2685.71	0.210115	0.000329275	0.0033823	KMT2E	4	46202241	46292635	+	6308	protein_coding	lysine methyltransferase 2E [Source:VGNC Symbol;Acc:VGNC:30694]	SET
ENSBTAG00000012781	1557.98	1567.97	1525.6	1896.16	1744.64	1807.2	1550.52	1816	-0.227976	0.000329393	0.0033823	TP53BP2	16	27139848	27207478	-	4790	protein_coding	tumor protein p53 binding protein 2 [Source:VGNC Symbol;Acc:VGNC:36233]	SH3_1
ENSBTAG00000000851	523.566	540.123	445.468	639.562	636.595	642.7	503.052	639.619	-0.346391	0.000337965	0.00346773	CYP20A1	2	91483594	91527751	+	1680	protein_coding	Bos taurus cytochrome P450, family 20, subfamily A, polypeptide 1 (CYP20A1), mRNA. [Source:RefSeq mRNA;Acc:NM_001015644]	p450
ENSBTAG00000002117	106.671	101.777	108.114	169.44	149.787	166.508	105.52	161.912	-0.617029	0.000340736	0.00349356	KIF18A	15	58720346	58806311	-	4727	protein_coding	Bos taurus kinesin family member 18A (KIF18A), mRNA. [Source:RefSeq mRNA;Acc:NM_001192909]	Kinesin
ENSBTAG00000003586	775.074	782.976	833.876	598.427	677.883	655.427	797.309	643.912	0.30827	0.000345562	0.00354041	MAN1A2	3	25709064	25856341	-	3028	protein_coding	mannosidase alpha class 1A member 2 [Source:VGNC Symbol;Acc:VGNC:31162]	-
ENSBTAG00000014799	613.6	610.661	663.697	430.946	532.897	508.009	629.319	490.617	0.359307	0.000348021	0.00356183	ARMC7	19	56320659	56335696	-	1862	protein_coding	Bos taurus armadillo repeat containing 7 (ARMC7), mRNA. [Source:RefSeq mRNA;Acc:NM_001083504]	Arm
ENSBTAG00000000575	1649.97	1765.48	1678.76	1484.8	1449.86	1404.18	1698.07	1446.28	0.2312	0.000348565	0.00356183	TNC	8	104208978	104311676	-	8105	protein_coding	Bos taurus tenascin C (TNC), mRNA. [Source:RefSeq mRNA;Acc:NM_001078026]	Fibrinogen_C
ENSBTAG00000021850	673.297	650.969	607.638	904.986	741.254	787.997	643.968	811.412	-0.333398	0.000348588	0.00356183	NCKIPSD	22	51201255	51213764	+	2989	protein_coding	NCK interacting protein with SH3 domain [Source:VGNC Symbol;Acc:VGNC:31918]	-
ENSBTAG00000006893	1706.73	1707.03	1760.85	2012.71	2076.86	1932.34	1724.87	2007.3	-0.21912	0.000348688	0.00356183	BBX	1	52133128	52430797	+	7496	protein_coding	Bos taurus BBX, HMG-box containing (BBX), mRNA. [Source:RefSeq mRNA;Acc:NM_001192759]	HMG_box
ENSBTAG00000021927	1240.9	1263.64	1136.19	1569.03	1350	1477.36	1213.58	1465.47	-0.271895	0.000356775	0.00364175	AATF	19	13312212	13420345	+	2145	protein_coding	apoptosis antagonizing transcription factor [Source:VGNC Symbol;Acc:VGNC:25452]	-
ENSBTAG00000009428	185.939	215.646	243.256	289.909	295.734	313.926	214.947	299.856	-0.480268	0.000362458	0.00369702	GAN	18	7948139	7992806	+	3196	protein_coding	Bos taurus gigaxonin (GAN), mRNA. [Source:RefSeq mRNA;Acc:NM_001099015]	BACK
ENSBTAG00000023417	693.848	705.384	697.733	839.364	828.63	888.751	698.988	852.248	-0.285539	0.000365414	0.00372185	RUVBL2	18	55558487	55574535	+	3016	protein_coding	RuvB like AAA ATPase 2 [Source:VGNC Symbol;Acc:VGNC:34224]	-
ENSBTAG00000016663	640.023	665.076	608.639	492.649	494.49	537.705	637.913	508.281	0.32848	0.000365433	0.00372185	PIGN	24	60492609	60601514	-	6177	protein_coding	Bos taurus phosphatidylinositol glycan anchor biosynthesis class N (PIGN), mRNA. [Source:RefSeq mRNA;Acc:NM_001192606]	-
ENSBTAG00000002934	38.1665	29.223	43.0452	10.7736	14.4026	14.8479	36.8116	13.3414	1.46637	0.000365841	0.00372325	ADGRF4	23	20752000	20764795	+	2076	protein_coding	Bos taurus adhesion G protein-coupled receptor F4 (ADGRF4), mRNA. [Source:RefSeq mRNA;Acc:NM_001143875]	7tm_2
ENSBTAG00000047491	84.1621	70.5384	73.0768	130.263	132.504	111.359	75.9257	124.709	-0.716738	0.000367069	0.003733	CACNA1S	16	79599108	79660665	-	7865	protein_coding	calcium voltage-gated channel subunit alpha1 S [Source:HGNC Symbol;Acc:HGNC:1397]	Ion_trans
ENSBTAG00000008079	553.904	561.284	537.565	726.731	729.732	622.55	550.918	693.004	-0.332077	0.000368192	0.00374165	NRBP2	14	961099	968482	+	3938	protein_coding	Bos taurus nuclear receptor binding protein 2 (NRBP2), mRNA. [Source:RefSeq mRNA;Acc:NM_001077848]	Pkinase
ENSBTAG00000001928	11236.6	12075.2	11116.7	13125.2	12588.8	13176.4	11476.2	12963.5	-0.175795	0.000373028	0.00378801	PDIA6	11	86859610	86882947	+	2374	protein_coding	Bos taurus protein disulfide isomerase family A member 6 (PDIA6), mRNA. [Source:RefSeq mRNA;Acc:NM_001206345]	-
ENSBTAG00000014575	315.118	286.184	328.345	220.37	221.8	238.626	309.883	226.932	0.450383	0.000374252	0.00379764	COL4A5	X	57288214	57391723	+	5029	protein_coding	collagen type IV alpha 5 chain [Source:VGNC Symbol;Acc:VGNC:50084]	Collagen
ENSBTAG00000009048	2450.49	2782.24	2619.75	3199.77	2896.84	3096.84	2617.49	3064.49	-0.227471	0.000375079	0.00380323	EFHD2	16	52057202	52075315	-	2417	protein_coding	Bos taurus EF-hand domain family member D2 (EFHD2), mRNA. [Source:RefSeq mRNA;Acc:NM_001103245]	-
ENSBTAG00000019908	1162.61	1134.66	1121.18	1446.61	1426.82	1241.92	1139.48	1371.78	-0.268352	0.000377082	0.00382072	CUL9	23	16786304	16822127	+	7718	protein_coding	cullin 9 [Source:VGNC Symbol;Acc:VGNC:27836]	Cullin
ENSBTAG00000011437	3351.8	3430.18	3146.31	4123.37	3544.96	3971.8	3309.43	3880.04	-0.229339	0.000377909	0.00382629	-	1	143512564	143523992	-	4484	protein_coding	salt inducible kinase 1 [Source:NCBI gene;Acc:100337254]	Pkinase
ENSBTAG00000019267	78.2903	102.785	91.0957	64.6418	44.168	30.7563	90.7235	46.522	0.958459	0.00037906	0.00383513	MMP2	18	23752891	23780118	+	3253	protein_coding	matrix metallopeptidase 2 [Source:VGNC Symbol;Acc:VGNC:31524]	Hemopexin
ENSBTAG00000050155	3254.92	3359.64	3173.33	3884.39	3492.15	4019.53	3262.63	3798.69	-0.219187	0.000379589	0.00383767	SERPINB6	23	50735179	50749428	+	1422	protein_coding	Bos taurus serpin peptidase inhibitor, clade B (ovalbumin), member 6 (SERPINB6), mRNA. [Source:RefSeq mRNA;Acc:NM_174789]	Serpin
ENSBTAG00000009426	1002.12	926.068	1103.16	1299.69	1152.21	1255.71	1010.45	1235.87	-0.29028	0.00038048	0.00384237	EZH2	4	112024328	112069782	-	2945	protein_coding	Bos taurus enhancer of zeste 2 polycomb repressive complex 2 subunit (EZH2), mRNA. [Source:RefSeq mRNA;Acc:NM_001193024]	SET
ENSBTAG00000010146	372.858	333.546	361.38	520.073	494.49	404.074	355.928	472.879	-0.41106	0.000380632	0.00384237	PLXNB3	X	36980019	36996610	+	6384	protein_coding	plexin B3 [Source:VGNC Symbol;Acc:VGNC:33063]	Sema
ENSBTAG00000012191	1578.53	1736.25	1632.72	2016.63	1864.66	1928.1	1649.17	1936.46	-0.23178	0.000380891	0.00384237	WWC2	27	14019529	14170149	+	5263	protein_coding	WW and C2 domain containing 2 [Source:VGNC Symbol;Acc:VGNC:36975]	WW
ENSBTAG00000017844	163.431	138.054	128.135	211.555	201.637	217.415	143.206	210.202	-0.552567	0.000384803	0.00387899	STIL	3	98940131	98990375	+	4563	protein_coding	Bos taurus STIL, centriolar assembly protein (STIL), mRNA. [Source:RefSeq mRNA;Acc:NM_001206662]	-
ENSBTAG00000017147	812.262	734.607	733.771	562.188	640.436	625.731	760.213	609.452	0.31924	0.000385387	0.00388202	AK3	8	39797196	39819493	+	4025	protein_coding	Bos taurus adenylate kinase 3 (AK3), mRNA. [Source:RefSeq mRNA;Acc:NM_174237]	ADK
ENSBTAG00000003265	1268.3	1357.36	1176.24	1525.94	1463.31	1547.36	1267.3	1512.2	-0.25472	0.000385666	0.00388202	ADD3	26	30579476	30711953	+	4853	protein_coding	adducin 3 [Source:VGNC Symbol;Acc:VGNC:25655]	Aldolase_II
ENSBTAG00000015106	1519.81	1609.28	1626.71	1910.85	1832.97	1811.44	1585.27	1851.75	-0.224415	0.000389119	0.00391391	DSP	23	47824435	47868337	-	9482	protein_coding	Bos taurus desmoplakin (DSP), mRNA. [Source:RefSeq mRNA;Acc:NM_001192368]	-
ENSBTAG00000027051	558.797	571.361	522.549	466.205	419.596	407.256	550.902	431.019	0.353469	0.00039156	0.0039356	PTAFR	2	125201951	125229055	+	3416	protein_coding	platelet activating factor receptor [Source:VGNC Symbol;Acc:VGNC:33488]	7tm_1
novel.228	67.5254	103.792	91.0957	139.078	144.026	142.115	87.4711	141.74	-0.697545	0.000392401	0.00394117	-	17	5122418	5126571	+	4154	-	-	-
ENSBTAG00000053003	3792.19	3910.85	3906.1	4424.05	4302.54	4391.79	3869.71	4372.79	-0.176323	0.000393261	0.00394693	GPX4	7	43588660	43591106	+	921	protein_coding	Bos taurus glutathione peroxidase 4 (GPX4), transcript variant 1, mRNA. [Source:RefSeq mRNA;Acc:NM_174770]	-
ENSBTAG00000009535	30769.1	33196.4	31832.4	36478.6	34567.2	36504.5	31932.6	35850.1	-0.166938	0.000394554	0.00395703	RPS2	25	1519510	1522512	-	2230	protein_coding	ribosomal protein S2 [Source:VGNC Symbol;Acc:VGNC:56750]	-
ENSBTAG00000010179	245.636	283.161	254.267	360.427	388.87	314.987	261.021	354.761	-0.444335	0.000394922	0.00395784	COL5A3	7	14542635	14587292	-	6216	protein_coding	Bos taurus collagen type V alpha 3 chain (COL5A3), mRNA. [Source:RefSeq mRNA;Acc:NM_001205624]	Collagen
ENSBTAG00000002996	960.035	888.784	935.983	759.052	796.944	734.969	928.267	763.655	0.28122	0.000398339	0.00398737	SHROOM4	X	88412754	88541873	-	7972	protein_coding	shroom family member 4 [Source:VGNC Symbol;Acc:VGNC:34610]	-
ENSBTAG00000048906	593.049	616.707	596.627	690.492	800.785	754.059	602.128	748.446	-0.313986	0.000398448	0.00398737	-	21	69358193	69380359	-	18027	protein_coding	AHNAK nucleoprotein 2 [Source:NCBI gene;Acc:527701]	-
ENSBTAG00000020459	515.737	482.684	535.563	588.632	676.923	675.578	511.328	647.044	-0.339231	0.000399794	0.00399794	TIMELESS	5	56937139	56964713	+	5804	protein_coding	Bos taurus timeless circadian regulator (TIMELESS), mRNA. [Source:RefSeq mRNA;Acc:NM_001102071]	TIMELESS_C
ENSBTAG00000001069	687.976	694.299	697.733	902.047	840.152	802.845	693.336	848.348	-0.291617	0.000402598	0.00402111	TP53	19	27376072	27388416	-	2160	protein_coding	Bos taurus tumor protein p53 (TP53), mRNA. [Source:RefSeq mRNA;Acc:NM_174201]	P53
ENSBTAG00000007097	171.26	144.1	189.199	118.51	109.46	97.5717	168.186	108.514	0.63088	0.000403115	0.00402111	THTPA	10	21388435	21431236	-	2676	protein_coding	Bos taurus thiamine triphosphatase (THTPA), mRNA. [Source:RefSeq mRNA;Acc:NM_174470]	-
ENSBTAG00000012280	63.6109	81.623	79.0831	34.2798	25.9247	50.907	74.7723	37.0371	1.02006	0.000403264	0.00402111	PGLYRP2	7	7683489	7688864	+	2168	protein_coding	peptidoglycan recognition protein 2 [Source:VGNC Symbol;Acc:VGNC:32792]	-
ENSBTAG00000021879	4379.36	4441.9	4166.38	4072.44	3529.6	3481.82	4329.21	3694.62	0.22852	0.000403278	0.00402111	VCL	28	29876700	29989469	+	5926	protein_coding	Bos taurus vinculin (VCL), mRNA. [Source:RefSeq mRNA;Acc:NM_001191370]	-
ENSBTAG00000045832	642.959	607.638	668.703	818.797	791.183	752.999	639.766	787.66	-0.300402	0.00040492	0.00403215	PHLPP1	24	61054481	61278037	+	5627	protein_coding	PH domain and leucine rich repeat protein phosphatase 1 [Source:VGNC Symbol;Acc:VGNC:32840]	PP2C
ENSBTAG00000044063	696.784	682.207	702.738	835.447	846.873	845.268	693.91	842.529	-0.279928	0.000404971	0.00403215	B4GALT6	24	25459771	25526155	+	2293	protein_coding	Bos taurus beta-1,4-galactosyltransferase 6 (B4GALT6), mRNA. [Source:RefSeq mRNA;Acc:NM_001192596]	-
ENSBTAG00000013531	329.798	285.177	289.304	380.995	411.915	403.013	301.426	398.641	-0.40285	0.000406436	0.00404382	CENPS	16	43134178	43148824	-	766	protein_coding	apoptosis-inducing, TAF9-like domain 1 [Source:NCBI gene;Acc:613732]	-
ENSBTAG00000017258	3729.55	3592.42	3592.77	4161.56	4070.18	4120.28	3638.25	4117.34	-0.178404	0.000408075	0.00405701	ACSL3	2	111037664	111113602	+	4374	protein_coding	Bos taurus acyl-CoA synthetase long chain family member 3 (ACSL3), mRNA. [Source:RefSeq mRNA;Acc:NM_001205468]	AMP-binding
ENSBTAG00000006029	1141.08	1293.88	1569.65	1040.15	1082.12	1049.96	1334.87	1057.41	0.335926	0.000408351	0.00405701	OGDH	4	76758582	76844759	-	5642	protein_coding	Bos taurus oxoglutarate dehydrogenase (OGDH), mRNA. [Source:RefSeq mRNA;Acc:NM_001076030]	-
ENSBTAG00000010915	254.443	328.507	289.304	411.357	381.189	379.681	290.752	390.742	-0.427203	0.000411018	0.00408056	CRTC3	21	21993225	22086826	-	2910	protein_coding	CREB regulated transcription coactivator 3 [Source:VGNC Symbol;Acc:VGNC:27729]	-
ENSBTAG00000003330	1563.85	1495.41	1521.6	1734.56	1793.6	1807.2	1526.95	1778.45	-0.219779	0.000412577	0.00408968	ATL3	29	42003025	42044529	-	2007	protein_coding	Bos taurus atlastin GTPase 3 (ATL3), mRNA. [Source:RefSeq mRNA;Acc:NM_001098978]	-
ENSBTAG00000014380	1686.18	1818.88	1878.97	2095.96	2006.76	2253.69	1794.68	2118.81	-0.239214	0.000412964	0.00408968	MCM2	22	59896021	59912780	-	3629	protein_coding	minichromosome maintenance complex component 2 [Source:VGNC Symbol;Acc:VGNC:31308]	MCM
ENSBTAG00000013329	2208.76	2347.92	2307.42	1803.12	2020.21	2029.92	2288.04	1951.08	0.229976	0.000413122	0.00408968	AP1M1	7	6796879	6826495	-	2599	protein_coding	Bos taurus adaptor related protein complex 1 subunit mu 1 (AP1M1), mRNA. [Source:RefSeq mRNA;Acc:NM_001045884]	Adap_comp_sub
ENSBTAG00000002052	2347.73	2244.13	2408.53	2048.95	2004.84	2009.76	2333.46	2021.19	0.207275	0.000413123	0.00408968	PLOD1	16	41718717	41748319	-	3133	protein_coding	Bos taurus procollagen-lysine,2-oxoglutarate 5-dioxygenase 1 (PLOD1), mRNA. [Source:RefSeq mRNA;Acc:NM_174148]	2OG-FeII_Oxy
ENSBTAG00000046763	37.1879	48.3692	51.0536	87.1685	68.1723	102.874	45.5369	86.0718	-0.916856	0.00041553	0.00411055	FAM107A	22	42723923	42814196	+	2060	protein_coding	family with sequence similarity 107 member A [Source:VGNC Symbol;Acc:VGNC:28713]	-
ENSBTAG00000005980	1733.15	1970.04	1818.91	2279.11	2127.75	2096.73	1840.7	2167.86	-0.236321	0.000416384	0.00411605	RREB1	23	48048576	48110128	-	8735	protein_coding	ras responsive element binding protein 1 [Source:VGNC Symbol;Acc:VGNC:34162]	-
ENSBTAG00000048086	75.3544	82.6307	76.0799	44.074	47.0485	31.8169	78.0217	40.9798	0.92441	0.000417018	0.00411936	-	X	56596559	56601055	-	1913	protein_coding	testis expressed 13B [Source:NCBI gene;Acc:518298]	-
ENSBTAG00000019110	355.242	333.546	321.338	413.316	439.76	463.466	336.709	438.847	-0.381402	0.000423275	0.00417817	PNRC1	9	61031143	61035355	-	1947	protein_coding	proline rich nuclear receptor coactivator 1 [Source:VGNC Symbol;Acc:VGNC:33098]	-
ENSBTAG00000012760	401.238	398.038	366.385	292.847	309.176	282.109	388.554	294.711	0.398151	0.000429355	0.00423516	NDUFB3	2	89662427	89672935	+	484	protein_coding	Bos taurus NADH:ubiquinone oxidoreductase subunit B3 (NDUFB3), mRNA. [Source:RefSeq mRNA;Acc:NM_176667]	-
ENSBTAG00000011463	931.655	913.976	954.002	1098.91	1135.89	1101.92	933.211	1112.24	-0.253317	0.000430874	0.0042471	MID1IP1	X	104474452	104476230	-	1779	protein_coding	Bos taurus MID1 interacting protein 1 (MID1IP1), mRNA. [Source:RefSeq mRNA;Acc:NM_001076383]	-
ENSBTAG00000009665	5201.41	5224.88	5314.58	6781.52	5845.54	5729.15	5246.96	6118.74	-0.221876	0.000434751	0.00428225	UTRN	9	81658039	82206913	+	11214	protein_coding	utrophin [Source:VGNC Symbol;Acc:VGNC:36749]	CH
ENSBTAG00000048257	270.102	244.869	250.263	198.823	169.951	176.053	255.078	181.609	0.490118	0.000436075	0.00429222	-	7	7567471	7646236	-	4388	protein_coding	-	p450
ENSBTAG00000021301	2000.32	2108.09	2056.16	1630.74	1825.29	1804.02	2054.86	1753.35	0.229001	0.000438636	0.00431435	ACSF2	19	36241221	36273291	-	2579	protein_coding	acyl-CoA synthetase family member 2 [Source:VGNC Symbol;Acc:VGNC:25562]	AMP-binding
ENSBTAG00000005076	536.289	508.884	555.584	689.513	718.21	607.702	533.585	671.808	-0.333298	0.000442261	0.0043469	SYVN1	29	43332275	43339711	-	3407	protein_coding	synoviolin 1 [Source:VGNC Symbol;Acc:VGNC:56285]	-
ENSBTAG00000009761	10990	10756.1	10007.5	9103.72	9245.51	9663.84	10584.5	9337.69	0.180919	0.000447751	0.00439772	ACTR2	11	63594845	63632511	+	3146	protein_coding	Bos taurus ARP2 actin related protein 2 homolog (ACTR2), mRNA. [Source:RefSeq mRNA;Acc:NM_001102213]	Actin
ENSBTAG00000009711	1421.95	1347.28	1407.48	1157.68	1186.77	1202.68	1392.24	1182.38	0.23595	0.00045336	0.00444964	RPA1	19	22899633	22946071	+	2894	protein_coding	replication protein A1 [Source:VGNC Symbol;Acc:VGNC:34094]	tRNA_anti
ENSBTAG00000015016	1092.15	1203.18	1114.17	1341.81	1411.46	1304.49	1136.5	1352.58	-0.251623	0.000455806	0.00447047	CALCOCO1	5	26328331	26342538	+	3149	protein_coding	calcium binding and coiled-coil domain 1 [Source:VGNC Symbol;Acc:VGNC:26702]	CoCoA
ENSBTAG00000014541	1184.14	1211.24	1137.19	898.13	1034.11	997.989	1177.53	976.742	0.269772	0.000456156	0.00447072	PDGFA	25	42013602	42030396	+	4524	protein_coding	platelet derived growth factor subunit A [Source:VGNC Symbol;Acc:VGNC:32689]	-
ENSBTAG00000013882	1956.28	1981.12	1983.08	1710.07	1670.7	1742.5	1973.49	1707.76	0.20885	0.000460384	0.00450895	CHMP2A	18	65775983	65778680	-	917	protein_coding	Bos taurus charged multivesicular body protein 2A (CHMP2A), mRNA. [Source:RefSeq mRNA;Acc:NM_001034550]	ESCRT-III
ENSBTAG00000010389	834.77	957.307	868.913	725.751	709.569	739.212	886.997	724.844	0.291312	0.00046101	0.00451187	STBD1	6	91219218	91223003	+	1284	protein_coding	starch binding domain 1 [Source:VGNC Symbol;Acc:VGNC:35376]	-
ENSBTAG00000023377	1154.78	1276.74	1131.19	1046.02	952.493	948.142	1187.57	982.219	0.273554	0.00046673	0.00456461	SH3BP5	1	152286347	152366452	-	1356	protein_coding	SH3 domain binding protein 5 [Source:VGNC Symbol;Acc:VGNC:34568]	-
ENSBTAG00000009744	1534.49	1606.26	1570.65	2119.47	1726.39	1823.11	1570.47	1889.66	-0.26705	0.000467824	0.00457207	FAM193A	6	116021091	116168611	-	5435	protein_coding	family with sequence similarity 193 member A [Source:VGNC Symbol;Acc:VGNC:28773]	-
ENSBTAG00000025634	1350.51	1333.18	1330.4	1253.66	983.218	1020.26	1338.03	1085.71	0.301234	0.000469658	0.00458673	FMN1	10	29434772	29889488	+	5495	protein_coding	formin 1 [Source:HGNC Symbol;Acc:HGNC:3768]	FH2
ENSBTAG00000015490	983.522	1021.8	974.023	1192.94	1191.58	1151.77	993.115	1178.76	-0.247529	0.000471001	0.0045966	HS1BP3	11	78208891	78257439	+	3760	protein_coding	Bos taurus HCLS1 binding protein 3 (HS1BP3), mRNA. [Source:RefSeq mRNA;Acc:NM_001046280]	PX
ENSBTAG00000011383	1040.28	1006.68	987.037	1149.84	1207.9	1259.95	1011.33	1205.9	-0.253378	0.000475124	0.00463356	SNX4	1	69887221	69946638	-	2650	protein_coding	Bos taurus sorting nexin 4 (SNX4), mRNA. [Source:RefSeq mRNA;Acc:NM_001080281]	PX
ENSBTAG00000008411	651.767	730.576	763.802	512.238	585.706	601.339	715.382	566.427	0.337129	0.000478888	0.00466696	PLEKHO2	10	45233901	45256216	-	3704	protein_coding	Bos taurus pleckstrin homology domain containing O2 (PLEKHO2), mRNA. [Source:RefSeq mRNA;Acc:NM_001076283]	PH
ENSBTAG00000001500	137.008	142.084	134.141	210.576	174.752	222.718	137.744	202.682	-0.555808	0.000485306	0.00472616	FIGNL1	4	5454469	5459002	+	2404	protein_coding	Bos taurus fidgetin like 1 (FIGNL1), mRNA. [Source:RefSeq mRNA;Acc:NM_001206714]	AAA
ENSBTAG00000033690	136.029	125.961	153.161	190.008	215.079	201.507	138.384	202.198	-0.547271	0.000488327	0.00475222	BARD1	2	102760020	102854286	-	4520	protein_coding	BRCA1 associated RING domain 1 [Source:VGNC Symbol;Acc:VGNC:26420]	-
ENSBTAG00000004913	978.629	959.322	978.028	805.085	770.059	846.328	971.993	807.157	0.268775	0.000490261	0.00476767	RNF167	19	26450718	26455554	-	2242	protein_coding	Bos taurus ring finger protein 167 (RNF167), mRNA. [Source:RefSeq mRNA;Acc:NM_001076405]	-
ENSBTAG00000008570	11059.5	11768.8	11470.1	12963.6	12472.7	12913.4	11432.8	12783.2	-0.161069	0.00049795	0.00483604	RPS14	7	61760781	61778862	-	2421	protein_coding	ribosomal protein S14 [Source:NCBI gene;Acc:282050]	-
ENSBTAG00000014759	1225.24	1222.33	1205.27	1462.28	1379.77	1447.67	1217.61	1429.9	-0.231668	0.000498401	0.00483604	WBP11	5	95103224	95118867	+	3935	protein_coding	Bos taurus WW domain binding protein 11 (WBP11), mRNA. [Source:RefSeq mRNA;Acc:NM_001206405]	-
ENSBTAG00000009552	7595.14	7257.39	7440.82	6729.61	6568.55	6633.81	7431.12	6643.99	0.161561	0.00049868	0.00483604	ATP2B1	5	19476824	19607517	-	4999	protein_coding	Bos taurus ATPase plasma membrane Ca2+ transporting 1 (ATP2B1), mRNA. [Source:RefSeq mRNA;Acc:NM_174696]	Cation_ATPase_C
ENSBTAG00000010604	365.029	390.984	379.399	481.875	442.64	558.916	378.47	494.477	-0.384428	0.000498695	0.00483604	PNO1	11	66589551	66598955	+	1285	protein_coding	Bos taurus partner of NOB1 homolog (PNO1), mRNA. [Source:RefSeq mRNA;Acc:NM_183085]	-
ENSBTAG00000015100	906.21	943.199	812.854	685.595	699.967	772.089	887.421	719.217	0.303962	0.00049974	0.00484276	ATP6V0E1	20	4732524	4762537	+	823	protein_coding	Bos taurus ATPase H+ transporting V0 subunit e1 (ATP6V0E1), mRNA. [Source:RefSeq mRNA;Acc:NM_001034050]	-
ENSBTAG00000021091	1095.09	1203.18	1111.17	1345.73	1323.12	1368.12	1136.48	1345.66	-0.243709	0.000505283	0.00489304	ANKFY1	19	24725920	24776748	-	3567	protein_coding	ankyrin repeat and FYVE domain containing 1 [Source:VGNC Symbol;Acc:VGNC:25900]	FYVE
ENSBTAG00000003758	8472.97	8837.45	8328.75	9908.81	9108.21	10149.6	8546.39	9722.2	-0.185864	0.000507036	0.00490657	TKT	22	47707405	47731710	+	2872	protein_coding	transketolase [Source:HGNC Symbol;Acc:HGNC:11834]	-
ENSBTAG00000054520	323.926	346.646	297.312	442.699	387.91	442.254	322.628	424.288	-0.394587	0.000507572	0.00490831	CCDC58	1	66796530	66819338	-	2749	protein_coding	Coiled-coil domain-containing protein 58 [Source:UniProtKB/Swiss-Prot;Acc:A4FUI1]	-
novel.445	511.823	571.361	513.54	410.378	409.994	435.891	532.241	418.754	0.346371	0.000508178	0.00491072	-	25	42000018	42008452	+	3275	-	-	-
ENSBTAG00000000088	2195.06	1909.58	2003.1	1717.91	1698.55	1779.62	2035.91	1732.03	0.233594	0.000508847	0.00491238	ALCAM	1	49930775	50160291	+	3151	protein_coding	activated leukocyte cell adhesion molecule [Source:VGNC Symbol;Acc:VGNC:25805]	-
ENSBTAG00000050195	165.388	156.192	142.149	233.102	220.84	208.931	154.577	220.958	-0.515805	0.000509243	0.00491238	FAM172A	7	93088059	93506932	-	1795	protein_coding	family with sequence similarity 172 member A [Source:NCBI gene;Acc:617002]	-
ENSBTAG00000040088	67.5254	48.3692	67.0705	85.2097	113.301	123.025	60.9883	107.178	-0.811363	0.000509418	0.00491238	SLC9B2	6	21792500	21851763	+	2390	protein_coding	solute carrier family 9 member B2 [Source:VGNC Symbol;Acc:VGNC:34948]	Na_H_Exchanger
ENSBTAG00000016060	102.756	103.792	85.0894	44.074	66.252	54.0887	97.2125	54.8049	0.825938	0.000510159	0.00491607	CREM	13	18226732	18280982	-	1287	protein_coding	cAMP responsive element modulator [Source:VGNC Symbol;Acc:VGNC:27706]	bZIP_1
ENSBTAG00000010276	347.413	408.115	411.432	534.764	482.007	491.04	388.987	502.604	-0.370226	0.000511372	0.00492432	RECQL4	14	428460	434942	+	3893	pseudogene	RecQ like helicase 4 [Source:VGNC Symbol;Acc:VGNC:33849]	DEAD
ENSBTAG00000002606	1469.9	1176.98	1418.49	924.574	1139.73	1160.25	1355.12	1074.85	0.334783	0.000512375	0.00493054	LGR4	15	58091974	58197387	-	5529	protein_coding	Bos taurus leucine rich repeat containing G protein-coupled receptor 4 (LGR4), mRNA. [Source:RefSeq mRNA;Acc:NM_001205511]	7tm_1
ENSBTAG00000015487	1516.87	1654.63	1389.46	1930.44	1750.4	1775.38	1520.32	1818.74	-0.258692	0.000513483	0.00493775	KDM4B	7	19096391	19175953	-	4164	protein_coding	lysine demethylase 4B [Source:VGNC Symbol;Acc:VGNC:30528]	JmjC
ENSBTAG00000007390	3494.68	3737.53	3525.7	4040.11	4074.98	4085.28	3585.97	4066.79	-0.181565	0.000515116	0.00495	VAT1	19	43044124	43051001	-	2733	protein_coding	Bos taurus vesicle amine transport 1 (VAT1), mRNA. [Source:RefSeq mRNA;Acc:NM_001192265]	ADH_N
ENSBTAG00000019251	2270.42	2235.06	2088.19	2587.63	2470.53	2548.53	2197.89	2535.56	-0.206064	0.000519269	0.00498385	EPB41L3	24	38880422	38973547	-	4428	protein_coding	Bos taurus erythrocyte membrane protein band 4.1 like 3 (EPB41L3), mRNA. [Source:RefSeq mRNA;Acc:NM_001206169]	Band_41
ENSBTAG00000009457	389.494	325.484	318.334	474.04	428.238	453.92	344.438	452.066	-0.391642	0.000519362	0.00498385	-	X	54017227	54018538	-	1218	protein_coding	-	-
ENSBTAG00000024909	10408.7	10177.7	10046.6	11047.9	11432.8	11763.8	10211	11414.8	-0.160705	0.000520365	0.00499	H3F3B	19	55821418	55823783	+	1691	protein_coding	Bos taurus H3 histone, family 3B (H3F3B), mRNA. [Source:RefSeq mRNA;Acc:NM_001242571]	Histone
ENSBTAG00000021304	1276.13	1204.19	1285.35	1409.39	1504.59	1527.21	1255.22	1480.4	-0.23775	0.000526556	0.00504586	TP53BP1	21	55165216	55233029	-	6393	protein_coding	Bos taurus tumor protein p53 binding protein 1 (TP53BP1), mRNA. [Source:RefSeq mRNA;Acc:NM_001206397]	-
ENSBTAG00000004490	99.8201	158.208	101.106	76.3949	68.1723	61.5126	119.711	68.6933	0.799263	0.000527911	0.00505532	TRIM31	23	28868629	28879147	+	1725	protein_coding	tripartite motif containing 31 [Source:VGNC Symbol;Acc:VGNC:36327]	SPRY
ENSBTAG00000004803	695.805	648.953	669.704	732.607	870.878	921.628	671.487	841.704	-0.325197	0.000531576	0.00508599	NTAN1	25	13716797	13731513	+	1982	protein_coding	Bos taurus N-terminal asparagine amidase (NTAN1), mRNA. [Source:RefSeq mRNA;Acc:NM_001206144]	-
ENSBTAG00000004073	328.819	302.307	278.292	420.172	374.468	405.135	303.14	399.925	-0.399139	0.000531852	0.00508599	MTA3	11	24886922	25096963	+	2754	protein_coding	Bos taurus metastasis associated 1 family member 3 (MTA3), mRNA. [Source:RefSeq mRNA;Acc:NM_001101964]	BAH
novel.361	152.666	147.123	120.126	83.2508	89.2962	93.3294	139.972	88.6255	0.660369	0.000533681	0.00509995	-	20	47568308	47740355	-	2963	-	-	-
ENSBTAG00000015878	380.687	335.561	351.369	460.328	435.919	483.616	355.872	459.954	-0.369138	0.000534507	0.00510127	RHNO1	5	106876984	106886490	-	1620	protein_coding	Bos taurus RAD9-HUS1-RAD1 interacting nuclear orphan 1 (RHNO1), mRNA. [Source:RefSeq mRNA;Acc:NM_001075631]	-
ENSBTAG00000001941	3743.25	4049.91	3739.93	3154.72	3388.45	3471.22	3844.37	3338.13	0.203825	0.000534863	0.00510127	SEMA4D	8	88627168	88753669	+	6306	protein_coding	Bos taurus semaphorin 4D (SEMA4D), mRNA. [Source:RefSeq mRNA;Acc:NM_001098160]	Sema
ENSBTAG00000050233	625.344	623.761	660.694	506.361	501.211	531.341	636.6	512.971	0.311988	0.000535081	0.00510127	PRRG1	X	106059230	106203095	+	4410	protein_coding	Bos taurus proline rich and Gla domain 1 (PRRG1), mRNA. [Source:RefSeq mRNA;Acc:NM_001105640]	-
ENSBTAG00000021801	944.377	863.591	931.979	680.698	801.745	748.757	913.316	743.733	0.296326	0.0005353	0.00510127	INPP5F	26	39852025	39946261	+	4727	protein_coding	inositol polyphosphate-5-phosphatase F [Source:NCBI gene;Acc:539889]	-
ENSBTAG00000011786	1135.21	1067.15	1291.36	893.233	1030.27	911.023	1164.57	944.841	0.30123	0.000547513	0.00521405	CLUH	19	23586772	23608018	-	6236	protein_coding	clustered mitochondria homolog [Source:VGNC Symbol;Acc:VGNC:50138]	-
ENSBTAG00000013054	729.078	739.645	630.663	541.62	579.945	557.856	699.795	559.807	0.321937	0.000548447	0.00521746	MFSD2A	3	106122567	106136408	-	3105	protein_coding	major facilitator superfamily domain containing 2A [Source:VGNC Symbol;Acc:VGNC:31435]	-
ENSBTAG00000043581	413.96	451.446	469.493	596.468	567.463	528.16	444.966	564.03	-0.34297	0.000548628	0.00521746	TXNRD2	17	72873707	72900850	-	1693	protein_coding	thioredoxin reductase 2 [Source:VGNC Symbol;Acc:VGNC:36546]	Pyr_redox_2
ENSBTAG00000007367	593.049	701.353	625.657	821.735	750.856	808.148	640.02	793.58	-0.310276	0.000550714	0.00523368	AIMP2	25	38030392	38038514	+	1177	protein_coding	Bos taurus aminoacyl tRNA synthetase complex interacting multifunctional protein 2 (AIMP2), mRNA. [Source:RefSeq mRNA;Acc:NM_001075813]	-
ENSBTAG00000005377	224.106	203.554	229.241	140.057	158.429	161.205	218.967	153.23	0.515795	0.000557798	0.00529736	SOSTDC1	4	24961801	24966045	-	1738	protein_coding	Bos taurus sclerostin domain containing 1 (SOSTDC1), mRNA. [Source:RefSeq mRNA;Acc:NM_001046265]	-
ENSBTAG00000011812	274.016	244.869	276.29	178.255	201.637	194.083	265.058	191.325	0.470485	0.000559136	0.0053064	DIMT1	20	17003461	17018595	+	1537	protein_coding	Bos taurus DIM1 dimethyladenosine transferase 1 homolog (DIMT1), mRNA. [Source:RefSeq mRNA;Acc:NM_001046036]	-
ENSBTAG00000016194	281.845	332.538	277.291	209.596	221.8	219.536	297.225	216.978	0.453828	0.000563594	0.00534503	FBXO32	14	16328949	16361047	+	1492	protein_coding	F-box protein 32 [Source:VGNC Symbol;Acc:VGNC:28905]	-
ENSBTAG00000016730	1295.7	1304.96	1198.26	1387.84	1518.03	1668.26	1266.31	1524.71	-0.267314	0.000564438	0.00534693	ANP32E	3	20409567	20423408	+	3182	protein_coding	acidic nuclear phosphoprotein 32 family member E [Source:VGNC Symbol;Acc:VGNC:25959]	-
ENSBTAG00000003403	183.004	206.577	156.164	109.695	117.141	134.691	181.915	120.509	0.595755	0.000564571	0.00534693	PADI2	2	135473410	135527194	+	2102	protein_coding	peptidyl arginine deiminase 2 [Source:VGNC Symbol;Acc:VGNC:32546]	-
ENSBTAG00000008191	1388.67	1437.98	1664.75	1126.33	1318.32	1237.68	1497.13	1227.44	0.286397	0.000565174	0.00534896	SLC39A7	23	7386228	7391458	+	2789	protein_coding	solute carrier family 39 member 7 [Source:VGNC Symbol;Acc:VGNC:34867]	-
novel.116	2160.81	1991.2	2141.25	1755.12	1907.87	1710.69	2097.75	1791.23	0.227561	0.000571564	0.00540574	-	12	12362133	12383029	+	15250	-	PF07647:SAM domain (Sterile alpha motif)	SAM_2
ENSBTAG00000017380	1709.66	1798.73	1792.88	1471.09	1560.28	1525.09	1767.09	1518.82	0.218323	0.000572915	0.00541479	MYO18A	19	20436390	20467849	-	2862	protein_coding	myosin XVIIIA [Source:VGNC Symbol;Acc:VGNC:31813]	Myosin_tail_1
ENSBTAG00000007930	1190.01	1267.68	1190.25	1468.15	1386.49	1436	1215.98	1430.21	-0.234107	0.000575175	0.00543243	NCOA6	13	64051984	64148363	-	7080	protein_coding	nuclear receptor coactivator 6 [Source:VGNC Symbol;Acc:VGNC:31924]	-
ENSBTAG00000004885	62.6322	63.4846	75.0789	121.448	98.8979	114.541	67.0652	111.629	-0.734679	0.000575911	0.00543565	DDR2	3	6677596	6853843	-	3581	protein_coding	discoidin domain receptor tyrosine kinase 2 [Source:VGNC Symbol;Acc:VGNC:27953]	Pkinase_Tyr
ENSBTAG00000009789	549.011	575.392	590.621	747.299	686.524	683.002	571.674	705.608	-0.304065	0.000576684	0.0054365	GNAQ	8	53685832	53996400	-	2008	protein_coding	G protein subunit alpha q [Source:VGNC Symbol;Acc:VGNC:29453]	G-alpha
ENSBTAG00000021767	1672.48	1641.53	1638.72	1406.45	1383.61	1466.76	1650.91	1418.94	0.218847	0.000576789	0.0054365	UBE2N	5	23214338	23255510	-	2290	protein_coding	Bos taurus ubiquitin conjugating enzyme E2 N (UBE2N), mRNA. [Source:RefSeq mRNA;Acc:NM_001076258]	UQ_con
ENSBTAG00000019300	1110.74	1079.24	984.034	895.191	895.842	841.026	1058	877.353	0.269768	0.000577692	0.00544128	TPMT	23	39431808	39454562	+	1765	protein_coding	thiopurine S-methyltransferase [Source:VGNC Symbol;Acc:VGNC:36255]	-
ENSBTAG00000045507	2018.91	2219.94	2187.3	1952.97	1811.85	1660.84	2142.05	1808.55	0.243581	0.000585835	0.00551421	ZNF469	18	13698486	13709861	+	11265	pseudogene	zinc finger protein 469 [Source:VGNC Symbol;Acc:VGNC:37282]	-
ENSBTAG00000017124	1471.86	1383.56	1362.43	1739.45	1495.95	1879.32	1405.95	1704.91	-0.277417	0.000589043	0.00554062	GPSM2	3	34431970	34485343	-	3028	protein_coding	Bos taurus G protein signaling modulator 2 (GPSM2), mRNA. [Source:RefSeq mRNA;Acc:NM_001192355]	-
ENSBTAG00000014724	2286.08	2234.05	2003.1	2546.5	2494.53	2545.35	2174.41	2528.79	-0.217698	0.00058977	0.00554368	EIF4A2	1	80467443	80473754	-	2093	protein_coding	Bos taurus eukaryotic translation initiation factor 4A2 (EIF4A2), mRNA. [Source:RefSeq mRNA;Acc:NM_001034044]	DEAD
ENSBTAG00000010515	1261.45	1372.48	1262.33	1120.46	1093.64	1076.47	1298.75	1096.86	0.243475	0.000593546	0.00557537	FBXW5	11	105981080	105984424	-	2513	protein_coding	Bos taurus F-box and WD repeat domain containing 5 (FBXW5), mRNA. [Source:RefSeq mRNA;Acc:NM_001192469]	WD40
ENSBTAG00000008654	677.211	687.245	608.639	939.265	773.9	767.847	657.699	827.004	-0.33083	0.000594195	0.00557766	HOOK2	7	12747648	12759585	+	3840	protein_coding	hook microtubule tethering protein 2 [Source:VGNC Symbol;Acc:VGNC:29906]	-
ENSBTAG00000018642	196.704	203.554	203.213	288.929	259.247	276.807	201.157	274.994	-0.450939	0.000600439	0.00563244	RCCD1	21	21704343	21713349	-	3209	protein_coding	RCC1 domain containing 1 [Source:VGNC Symbol;Acc:VGNC:50153]	-
ENSBTAG00000010230	3139.44	3194.38	3270.44	2893.21	2805.63	2744.73	3201.42	2814.52	0.185635	0.000603942	0.00566144	CAPN1	29	43400333	43427397	+	2940	protein_coding	Bos taurus calpain 1 (CAPN1), mRNA. [Source:RefSeq mRNA;Acc:NM_174259]	Peptidase_C2
novel.436	70.4613	57.4384	93.0978	132.222	115.221	120.904	73.6658	122.782	-0.736952	0.000606356	0.0056802	-	25	10305056	10310597	+	2116	-	-	-
ENSBTAG00000016635	891.531	877.699	832.875	1032.31	1015.86	1060.56	867.368	1036.25	-0.256308	0.000607704	0.00568524	COG6	12	22698525	22753083	-	3288	protein_coding	Bos taurus component of oligomeric golgi complex 6 (COG6), mRNA. [Source:RefSeq mRNA;Acc:NM_001035069]	-
ENSBTAG00000012317	1826.12	1885.39	1801.89	2309.48	2043.25	2087.19	1837.8	2146.64	-0.224219	0.000607718	0.00568524	PNP	10	26632023	26638353	-	1411	protein_coding	Bos taurus purine nucleoside phosphorylase (PNP), mRNA. [Source:RefSeq mRNA;Acc:NM_001007818]	-
ENSBTAG00000032021	2620.77	2682.47	2392.51	2907.9	2870.92	3210.32	2565.25	2996.38	-0.223763	0.000610404	0.00570649	RALB	2	71941425	72016188	+	2825	protein_coding	Bos taurus RAS like proto-oncogene B (RALB), mRNA. [Source:RefSeq mRNA;Acc:NM_001097985]	Ras
ENSBTAG00000034255	1939.64	1857.18	1978.08	1622.9	1691.83	1673.57	1924.97	1662.76	0.211304	0.000613237	0.00572909	EIF5B	11	4479846	4531610	+	3677	protein_coding	eukaryotic translation initiation factor 5B [Source:VGNC Symbol;Acc:VGNC:28420]	GTP_EFTU
ENSBTAG00000044065	70.4613	74.5692	55.0578	32.3209	38.407	30.7563	66.6961	33.8281	0.977321	0.000617947	0.00576918	-	19	49221296	49358241	-	1310	protein_coding	-	IP_trans
ENSBTAG00000015582	937.526	994.591	920.968	775.702	731.653	842.086	951.028	783.147	0.281045	0.000619002	0.00577294	HMOX1	5	73623293	73630548	+	2489	protein_coding	heme oxygenase 1 [Source:VGNC Symbol;Acc:VGNC:29885]	-
ENSBTAG00000008432	1754.68	1807.8	1922.02	2259.53	2031.73	2116.88	1828.17	2136.05	-0.224598	0.000619187	0.00577294	NUP98	15	51264707	51350656	+	5833	protein_coding	nucleoporin 98 [Source:VGNC Symbol;Acc:VGNC:32367]	-
ENSBTAG00000007867	1855.48	1719.12	1668.75	1393.72	1508.43	1545.24	1747.78	1482.46	0.237933	0.000620749	0.00578358	STAT1	2	79518741	79560102	-	2622	protein_coding	Bos taurus signal transducer and activator of transcription 1 (STAT1), mRNA. [Source:RefSeq mRNA;Acc:NM_001077900]	STAT_alpha
ENSBTAG00000017200	185.939	201.538	213.224	142.016	151.707	114.541	200.234	136.088	0.554308	0.00062574	0.00582615	RHOJ	10	75470506	75564630	+	3460	protein_coding	ras homolog family member J [Source:VGNC Symbol;Acc:VGNC:33951]	Ras
ENSBTAG00000002094	1190.01	1168.92	1145.2	920.656	1024.51	996.928	1168.05	980.697	0.252319	0.000626803	0.00582931	ATP5MF	25	36953321	36958643	+	1095	protein_coding	ATP synthase membrane subunit f [Source:VGNC Symbol;Acc:VGNC:26305]	-
ENSBTAG00000052280	570.541	619.73	575.605	448.575	506.012	447.557	588.625	467.381	0.331884	0.000626926	0.00582931	NDUFA7	7	16959614	16967925	-	1553	protein_coding	NADH:ubiquinone oxidoreductase subunit A7 [Source:NCBI gene;Acc:338063]	-
ENSBTAG00000051466	208.448	190.454	229.241	274.238	264.048	341.501	209.381	293.262	-0.484179	0.000627413	0.00582991	ULK4	22	13851219	14373037	-	4663	protein_coding	unc-51 like kinase 4 [Source:NCBI gene;Acc:100336480]	Pkinase
ENSBTAG00000054545	1366.17	1174.97	1171.23	1021.54	1055.23	1002.23	1237.45	1026.33	0.269863	0.000632178	0.00587023	RNF11	3	95012096	95059039	-	2444	protein_coding	Bos taurus ring finger protein 11 (RNF11), mRNA. [Source:RefSeq mRNA;Acc:NM_001077953]	-
ENSBTAG00000015796	2215.62	2280.41	2094.2	1773.73	1910.75	1970.52	2196.74	1885	0.221078	0.000634015	0.00588332	DNAJC5	13	53907615	53936817	-	4775	protein_coding	Bos taurus DnaJ heat shock protein family (Hsp40) member C5 (DNAJC5), transcript variant 1, mRNA. [Source:RefSeq mRNA;Acc:NM_174533]	DnaJ
ENSBTAG00000009084	835.749	887.776	787.828	1021.54	971.696	1031.93	837.118	1008.39	-0.268318	0.000636065	0.00589837	ATG3	1	57309120	57343709	-	1558	protein_coding	Bos taurus autophagy related 3 (ATG3), mRNA. [Source:RefSeq mRNA;Acc:NM_001075364]	-
ENSBTAG00000048783	178.11	177.354	162.17	102.839	116.181	128.328	172.545	115.783	0.577249	0.000643766	0.00596576	-	9	41430999	41434786	-	1628	lncRNA	-	-
ENSBTAG00000010304	1290.81	1397.67	1364.43	1215.46	1122.44	1061.62	1350.97	1133.18	0.252998	0.000647195	0.00599351	CHKA	29	45579775	45640374	-	4084	protein_coding	choline kinase alpha [Source:VGNC Symbol;Acc:VGNC:27295]	Choline_kinase
ENSBTAG00000004876	697.762	711.43	692.728	854.056	891.041	802.845	700.64	849.314	-0.278299	0.000650565	0.00602068	RABL2B	5	120037421	120056199	+	2104	protein_coding	RAB, member of RAS oncogene family like 2B [Source:NCBI gene;Acc:515671]	Ras
ENSBTAG00000004281	251.508	218.669	237.249	306.559	314.937	327.714	235.809	316.403	-0.423377	0.000654513	0.00605315	ACSS1	13	42622174	42666487	-	2675	protein_coding	Bos taurus acyl-CoA synthetase short chain family member 1 (ACSS1), mRNA. [Source:RefSeq mRNA;Acc:NM_174746]	AMP-binding
ENSBTAG00000018887	1016.8	1071.18	1038.09	862.87	856.475	903.599	1042.02	874.315	0.253489	0.000656919	0.00607132	IPO13	3	102090696	102111545	-	4771	protein_coding	importin 13 [Source:VGNC Symbol;Acc:VGNC:30241]	-
ENSBTAG00000024822	2294.88	2218.94	2443.57	1884.41	2135.43	1911.13	2319.13	1976.99	0.229971	0.000657564	0.00607321	SETX	11	102338051	102426270	-	9053	protein_coding	senataxin [Source:VGNC Symbol;Acc:VGNC:34501]	-
ENSBTAG00000000094	387.537	356.723	393.413	448.575	476.246	548.31	379.224	491.044	-0.371494	0.00065823	0.00607529	ATPAF1	3	99466613	99491947	+	1761	protein_coding	ATP synthase mitochondrial F1 complex assembly factor 1 [Source:VGNC Symbol;Acc:VGNC:26332]	ATP11
ENSBTAG00000008008	104.713	133.015	138.145	85.2097	71.0529	75.2999	125.291	77.1875	0.698206	0.000660824	0.00609297	TLR2	17	3954019	3967242	-	3513	protein_coding	Bos taurus toll like receptor 2 (TLR2), mRNA. [Source:RefSeq mRNA;Acc:NM_174197]	TIR
ENSBTAG00000019331	75.3544	65.4999	56.0589	107.736	102.739	117.722	65.6377	109.399	-0.735285	0.00066103	0.00609297	KATNAL2	24	46735153	46792974	+	1804	protein_coding	Bos taurus katanin catalytic subunit A1 like 2 (KATNAL2), mRNA. [Source:RefSeq mRNA;Acc:NM_001205788]	AAA
ENSBTAG00000019013	487.357	443.384	497.523	560.229	606.83	626.792	476.088	597.95	-0.32821	0.000666592	0.00614013	HECTD3	3	101040409	101048376	+	3270	protein_coding	Bos taurus HECT domain E3 ubiquitin protein ligase 3 (HECTD3), mRNA. [Source:RefSeq mRNA;Acc:NM_001098961]	HECT
ENSBTAG00000020059	365.029	324.477	390.41	451.513	503.131	445.436	359.972	466.693	-0.375081	0.00066993	0.00616675	GEN1	11	80822886	80851879	-	3864	protein_coding	Bos taurus GEN1, Holliday junction 5' flap endonuclease (GEN1), mRNA. [Source:RefSeq mRNA;Acc:NM_001205450]	XPG_I
ENSBTAG00000010402	32369.1	34247.4	33521.2	37241.5	36826.5	36631.8	33379.2	36899.9	-0.144682	0.00067511	0.00621029	MYH9	5	74719956	74805905	-	7391	protein_coding	Bos taurus myosin heavy chain 9 (MYH9), mRNA. [Source:RefSeq mRNA;Acc:NM_001192762]	Myosin_tail_1
ENSBTAG00000017369	2378.07	2612.94	2427.55	2782.54	2807.55	2947.3	2472.85	2845.8	-0.202539	0.000677484	0.00622797	MAMDC2	8	46233994	46396740	+	2765	protein_coding	MAM domain containing 2 [Source:VGNC Symbol;Acc:VGNC:31157]	-
ENSBTAG00000016956	6350.32	6311.17	6220.54	7167.41	6906.53	6977.44	6294.01	7017.12	-0.156899	0.000683983	0.00628102	GANAB	29	40966901	40982284	-	3958	protein_coding	Bos taurus glucosidase II alpha subunit (GANAB), mRNA. [Source:RefSeq mRNA;Acc:NM_001205777]	Glyco_hydro_31
ENSBTAG00000040427	188.875	175.338	153.161	240.938	220.84	272.564	172.458	244.781	-0.503458	0.000684166	0.00628102	-	26	18481419	18550454	-	3952	protein_coding	Rho GTPase activating protein 19 [Source:NCBI gene;Acc:526945]	RhoGAP
ENSBTAG00000002922	1929.86	2273.35	2042.15	2823.67	2255.45	2483.84	2081.78	2520.99	-0.276241	0.000685171	0.00628606	GAB2	29	17610531	17792365	+	3115	protein_coding	GRB2 associated binding protein 2 [Source:NCBI gene;Acc:529346]	PH
ENSBTAG00000017446	448.212	397.03	435.457	583.735	513.693	528.16	426.9	541.863	-0.343922	0.000689683	0.00632016	E2F8	29	25699093	25717254	+	3394	protein_coding	E2F transcription factor 8 [Source:VGNC Symbol;Acc:VGNC:28292]	E2F_TDP
ENSBTAG00000009849	1762.51	1727.18	1673.76	2175.3	1817.61	2146.58	1721.15	2046.49	-0.249371	0.000689806	0.00632016	PLAC8	6	97946767	97980661	-	2675	protein_coding	placenta-specific 8 [Source:NCBI gene;Acc:509228]	-
ENSBTAG00000020633	885.659	873.668	847.891	995.092	1049.47	1064.8	869.073	1036.46	-0.253827	0.000695259	0.00636589	NOB1	18	36812455	36829147	-	1849	protein_coding	Bos taurus NIN1 (RPN12) binding protein 1 homolog (NOB1), mRNA. [Source:RefSeq mRNA;Acc:NM_183083]	-
ENSBTAG00000003692	750.608	771.892	792.833	1094.99	845.913	941.779	771.778	960.895	-0.316195	0.000696381	0.00637193	UCP2	15	53409782	53416245	-	1590	protein_coding	Bos taurus uncoupling protein 2 (UCP2), mRNA. [Source:RefSeq mRNA;Acc:NM_001033611]	Mito_carr
ENSBTAG00000021694	375.793	339.592	310.326	438.781	450.322	438.012	341.904	442.372	-0.371461	0.000703079	0.00642895	SPAST	11	14696392	14751826	+	3468	protein_coding	Bos taurus spastin (SPAST), mRNA. [Source:RefSeq mRNA;Acc:NM_001081591]	AAA
novel.333	136.029	161.231	149.157	108.716	86.4157	94.39	148.806	96.5072	0.624425	0.000703835	0.0064316	-	2	65424008	65460615	-	3334	-	-	-
ENSBTAG00000005442	85.1407	73.5615	83.0873	36.2386	46.0883	50.907	80.5965	44.4113	0.862339	0.000708878	0.00647338	WDR78	3	78408935	78508278	+	4181	protein_coding	WD repeat domain 78 [Source:VGNC Symbol;Acc:VGNC:36922]	-
ENSBTAG00000009603	1024.62	1034.9	1068.12	890.294	899.683	830.42	1042.55	873.466	0.254653	0.000711457	0.00649263	UQCRH	3	99790133	99799010	-	1095	protein_coding	ubiquinol-cytochrome c reductase hinge protein [Source:NCBI gene;Acc:613899]	-
ENSBTAG00000006014	1769.36	1806.79	1826.92	1530.84	1575.65	1573.87	1801.02	1560.12	0.207177	0.000716397	0.00653339	GBF1	26	22889324	23012954	+	6455	protein_coding	golgi brefeldin A resistant guanine nucleotide exchange factor 1 [Source:VGNC Symbol;Acc:VGNC:55953]	Sec7
ENSBTAG00000008310	880.766	876.691	880.926	679.719	691.325	794.361	879.461	721.802	0.286145	0.000723355	0.00659248	TMEM9B	15	43625137	43643807	+	2032	protein_coding	Bos taurus TMEM9 domain family member B (TMEM9B), mRNA. [Source:RefSeq mRNA;Acc:NM_001034507]	TMEM9
ENSBTAG00000006396	11002.7	11752.7	10418.9	13679.6	11807.3	12807.3	11058.1	12764.7	-0.207041	0.000725206	0.00660192	GPI	18	44782828	44812532	+	2102	protein_coding	Bos taurus glucose-6-phosphate isomerase (GPI), mRNA. [Source:RefSeq mRNA;Acc:NM_001040471]	-
ENSBTAG00000016131	537.267	497.8	540.568	632.706	699.967	624.671	525.212	652.448	-0.313434	0.000725349	0.00660192	NCAPG2	4	119334801	119408828	-	3912	protein_coding	Bos taurus non-SMC condensin II complex subunit G2 (NCAPG2), mRNA. [Source:RefSeq mRNA;Acc:NM_001192449]	-
ENSBTAG00000007433	500.079	517.953	479.504	620.953	648.117	589.672	499.179	619.581	-0.312389	0.000727423	0.00661642	MYO9A	10	18677351	19002748	-	9442	protein_coding	myosin IXA [Source:HGNC Symbol;Acc:HGNC:7608]	Myosin_head
ENSBTAG00000018040	328.819	334.554	399.42	267.382	249.645	277.867	354.264	264.965	0.419653	0.000729863	0.00663424	PSMB10	18	35417757	35421332	-	1207	protein_coding	Bos taurus proteasome subunit beta 10 (PSMB10), mRNA. [Source:RefSeq mRNA;Acc:NM_001034040]	Proteasome
ENSBTAG00000002881	898.381	778.945	824.867	697.348	708.608	627.853	834.064	677.936	0.298399	0.000732449	0.00665336	AP4M1	25	36343187	36349788	-	4432	protein_coding	adaptor related protein complex 4 subunit mu 1 [Source:VGNC Symbol;Acc:VGNC:25993]	Adap_comp_sub
ENSBTAG00000007159	225.085	244.869	279.293	300.682	374.468	343.622	249.749	339.591	-0.443754	0.000733629	0.00665969	ESR1	9	88802742	89097095	+	4447	protein_coding	Bos taurus estrogen receptor 1 (ESR1), mRNA. [Source:RefSeq mRNA;Acc:NM_001001443]	Oest_recep
ENSBTAG00000052909	393.409	422.223	383.403	352.592	273.65	269.383	399.678	298.541	0.419964	0.000734651	0.00666249	-	11	105985399	105988492	+	2899	protein_coding	-	-
ENSBTAG00000019365	544.118	527.023	542.57	406.46	461.844	411.498	537.903	426.601	0.333824	0.000734904	0.00666249	BACE1	15	27972090	27993954	-	2788	protein_coding	Bos taurus beta-secretase 1 (BACE1), mRNA. [Source:RefSeq mRNA;Acc:NM_001046531]	Asp
ENSBTAG00000019998	410.045	435.323	431.453	544.558	525.215	529.22	425.607	532.998	-0.324807	0.000740283	0.00670683	HAGH	25	1379520	1393408	-	2851	protein_coding	hydroxyacylglutathione hydrolase [Source:VGNC Symbol;Acc:VGNC:29742]	Lactamase_B
ENSBTAG00000016772	1155.76	1176.98	1115.17	1357.48	1320.24	1361.76	1149.31	1346.49	-0.228306	0.000743427	0.0067309	USP11	X	85604710	85619691	+	3573	protein_coding	Bos taurus ubiquitin specific peptidase 11 (USP11), mRNA. [Source:RefSeq mRNA;Acc:NM_001080308]	UCH
ENSBTAG00000014463	1181.2	1133.65	1214.28	979.422	1040.83	950.263	1176.38	990.171	0.248121	0.000744687	0.00673787	CAMK2D	6	11800357	12107600	+	3359	protein_coding	Bos taurus calcium/calmodulin dependent protein kinase II delta (CAMK2D), mRNA. [Source:RefSeq mRNA;Acc:NM_001046333]	Pkinase
ENSBTAG00000009516	1067.68	985.522	917.964	1211.54	1221.34	1131.62	990.39	1188.17	-0.262888	0.000746488	0.00674591	RNF20	8	91277019	91302491	+	3932	protein_coding	Bos taurus ring finger protein 20 (RNF20), mRNA. [Source:RefSeq mRNA;Acc:NM_001081587]	-
ENSBTAG00000018189	866.086	1016.76	900.947	854.056	655.799	688.305	927.931	732.72	0.340354	0.000746554	0.00674591	CSTB	1	143819489	143823793	-	653	protein_coding	cystatin B (stefin B) [Source:NCBI gene;Acc:514170]	-
ENSBTAG00000021819	1572.66	1521.61	1609.69	1257.58	1298.16	1434.94	1567.99	1330.22	0.237942	0.000748411	0.00675826	IFNAR1	1	2189895	2218344	-	3294	protein_coding	Bos taurus interferon alpha and beta receptor subunit 1 (IFNAR1), mRNA. [Source:RefSeq mRNA;Acc:NM_174552]	-
ENSBTAG00000048608	673.297	716.469	702.738	865.809	798.865	870.721	697.501	845.132	-0.276692	0.000751767	0.00678412	RF00002	27	6222648	6222800	-	153	rRNA	-	-
ENSBTAG00000003708	1207.63	1159.85	1249.31	1478.93	1363.45	1410.55	1205.6	1417.64	-0.233676	0.000753599	0.0067962	SEC23A	21	49038721	49103406	-	3274	protein_coding	Sec23 homolog A, coat complex II component [Source:VGNC Symbol;Acc:VGNC:34410]	-
novel.247	23.4871	22.1692	28.0294	8.81479	6.72122	6.36337	24.5619	7.29979	1.74812	0.000755277	0.00680688	-	18	6974666	7023627	+	925	-	-	-
ENSBTAG00000039684	9229.45	10186.8	9255.72	8280.03	7830.22	8879.02	9557.31	8329.76	0.198455	0.00075699	0.00681786	CAVIN1	19	42507157	42521900	-	5559	protein_coding	Bos taurus caveolae associated protein 1 (CAVIN1), transcript variant 1, mRNA. [Source:RefSeq mRNA;Acc:NM_001081731]	-
ENSBTAG00000007200	103.735	103.792	145.152	69.5389	82.575	55.1492	117.56	69.0877	0.763205	0.000757984	0.00682235	COX6B2	18	62124767	62126264	+	728	protein_coding	Bos taurus cytochrome c oxidase subunit 6B2 (COX6B2), mRNA. [Source:RefSeq mRNA;Acc:NM_001012684]	-
ENSBTAG00000016398	660.574	682.207	679.714	544.558	537.697	568.461	674.165	550.239	0.293452	0.000758976	0.00682554	DNAJC22	5	30470981	30474172	-	1495	protein_coding	DnaJ heat shock protein family (Hsp40) member C22 [Source:NCBI gene;Acc:515215]	DnaJ
ENSBTAG00000012607	752.565	730.576	774.814	899.109	964.975	862.237	752.652	908.774	-0.272524	0.000759329	0.00682554	NCAPH2	5	119812249	119822276	+	2335	protein_coding	Bos taurus non-SMC condensin II complex subunit H2 (NCAPH2), mRNA. [Source:RefSeq mRNA;Acc:NM_001077043]	-
ENSBTAG00000006202	4162.11	4305.87	4106.31	4672.82	4618.44	4881.77	4191.43	4724.34	-0.172522	0.000765517	0.00687487	ST13	5	112092012	112115729	-	3482	protein_coding	Bos taurus ST13, Hsp70 interacting protein (ST13), mRNA. [Source:RefSeq mRNA;Acc:NM_001101926]	-
ENSBTAG00000015802	830.856	916.999	927.975	694.41	749.896	759.362	891.943	734.556	0.280183	0.00076617	0.00687487	CREB3L2	4	101603470	101729511	-	3226	protein_coding	Bos taurus cAMP responsive element binding protein 3 like 2 (CREB3L2), mRNA. [Source:RefSeq mRNA;Acc:NM_001102533]	bZIP_1
ENSBTAG00000009183	1577.55	1631.45	1540.62	1373.15	1327.92	1382.97	1583.21	1361.35	0.217987	0.000766313	0.00687487	SHISA5	22	51371186	51399168	+	2302	protein_coding	shisa family member 5 [Source:VGNC Symbol;Acc:VGNC:34601]	-
ENSBTAG00000048114	1901.48	2081.89	1838.93	1790.38	1453.7	1600.39	1940.77	1614.82	0.265276	0.00076898	0.0068943	-	9	87531057	87535158	+	1387	protein_coding	retinoic acid early transcript 1E-like [Source:NCBI gene;Acc:100848331]	MHC_I
ENSBTAG00000011140	729.078	747.707	641.674	941.224	819.989	848.449	706.153	869.887	-0.300893	0.00076979	0.00689708	FAM162A	1	66820312	66861495	+	660	protein_coding	Bos taurus family with sequence similarity 162 member A (FAM162A), mRNA. [Source:RefSeq mRNA;Acc:NM_001046592]	-
ENSBTAG00000019869	1193.93	1094.35	1325.39	863.85	1066.75	993.746	1204.56	974.783	0.305356	0.000775009	0.00693933	DGCR8	17	72975731	72990508	+	4000	protein_coding	Bos taurus DGCR8, microprocessor complex subunit (DGCR8), mRNA. [Source:RefSeq mRNA;Acc:NM_001101204]	-
ENSBTAG00000003577	2021.85	2019.41	1984.08	1761.98	1604.45	1814.62	2008.45	1727.02	0.218302	0.000776051	0.00694111	GSPT1	25	10560415	10590303	-	3035	protein_coding	Bos taurus G1 to S phase transition 1 (GSPT1), mRNA. [Source:RefSeq mRNA;Acc:NM_001098071]	GTP_EFTU
ENSBTAG00000018379	885.659	865.607	869.914	714.978	759.498	703.152	873.727	725.876	0.26702	0.000776215	0.00694111	TMEM175	6	117410501	117431835	-	2909	protein_coding	Bos taurus transmembrane protein 175 (TMEM175), mRNA. [Source:RefSeq mRNA;Acc:NM_001075613]	-
ENSBTAG00000014447	999.18	1011.72	1063.12	812.92	903.524	849.51	1024.67	855.318	0.260369	0.000776966	0.00694331	RPS6KA1	2	126574904	126612862	-	3487	protein_coding	Bos taurus ribosomal protein S6 kinase A1 (RPS6KA1), mRNA. [Source:RefSeq mRNA;Acc:NM_001083722]	Pkinase
ENSBTAG00000006391	537.267	492.761	496.522	422.131	364.866	413.619	508.85	400.205	0.347352	0.000782861	0.00699049	NDUFAB1	25	21250396	21261282	-	666	protein_coding	Bos taurus NADH:ubiquinone oxidoreductase subunit AB1 (NDUFAB1), mRNA. [Source:RefSeq mRNA;Acc:NM_001040488]	PP-binding
ENSBTAG00000000977	2911.42	3019.04	2993.14	2683.62	2618.39	2554.89	2974.54	2618.97	0.183456	0.00078326	0.00699049	CADM1	15	25721022	26071036	-	1347	protein_coding	Bos taurus cell adhesion molecule 1 (CADM1), mRNA. [Source:RefSeq mRNA;Acc:NM_001038558]	V-set
ENSBTAG00000006955	1085.3	1058.08	1137.19	1364.33	1208.86	1324.64	1093.52	1299.28	-0.248442	0.000784263	0.00699491	CPNE1	13	64848971	64884882	-	2241	protein_coding	Bos taurus copine 1 (CPNE1), mRNA. [Source:RefSeq mRNA;Acc:NM_001076940]	C2
ENSBTAG00000000312	1395.52	1378.52	1364.43	1202.73	1197.34	1139.04	1379.49	1179.7	0.225367	0.00078534	0.00699999	GRINA	14	826740	830066	-	2515	protein_coding	Bos taurus glutamate ionotropic receptor NMDA type subunit associated protein 1 (GRINA), mRNA. [Source:RefSeq mRNA;Acc:NM_001037593]	-
ENSBTAG00000007659	2279.23	2186.69	2221.33	1887.35	1911.71	2021.43	2229.08	1940.16	0.200675	0.000790263	0.00703932	CORO2A	8	63246399	63310282	-	4455	protein_coding	Bos taurus coronin 2A (CORO2A), mRNA. [Source:RefSeq mRNA;Acc:NM_001038220]	-
ENSBTAG00000015473	11964.7	11850.4	11308.9	13281	12648.4	13231.6	11708	13053.6	-0.156904	0.000797002	0.0070942	RPS27A	11	37970354	37972652	+	787	protein_coding	ribosomal protein S27a [Source:VGNC Symbol;Acc:VGNC:34135]	ubiquitin
ENSBTAG00000051191	3546.55	4122.47	3967.17	6545.47	5425.94	4709.96	3878.73	5560.46	-0.519697	0.000797454	0.0070942	-	29	43612214	43614028	+	1306	lncRNA	-	-
ENSBTAG00000006044	669.382	550.199	634.667	750.237	798.865	747.696	618.083	765.599	-0.308755	0.00080155	0.00712604	KLHL5	6	58266641	58336226	+	2425	protein_coding	kelch like family member 5 [Source:VGNC Symbol;Acc:VGNC:30668]	BACK
ENSBTAG00000016190	194.747	202.546	196.206	122.428	151.707	137.873	197.833	137.336	0.526175	0.000807008	0.00716994	ZNF394	25	36910745	36923698	+	2102	protein_coding	Bos taurus zinc finger protein 394 (ZNF394), mRNA. [Source:RefSeq mRNA;Acc:NM_001077955]	SCAN
ENSBTAG00000007759	1029.52	1053.04	1112.17	911.842	903.524	870.721	1064.91	895.362	0.249795	0.000816231	0.00724721	ABCB8	4	113605321	113623176	+	3769	protein_coding	ATP binding cassette subfamily B member 8 [Source:VGNC Symbol;Acc:VGNC:25466]	ABC_membrane
ENSBTAG00000003665	2122.65	2131.27	2226.34	1853.07	1916.51	1881.44	2160.08	1883.67	0.19747	0.0008172	0.00725114	NUP210	22	58481421	58572816	+	7009	protein_coding	Bos taurus nucleoporin 210 (NUP210), mRNA. [Source:RefSeq mRNA;Acc:NM_001191461]	-
ENSBTAG00000015590	562.711	586.476	507.533	644.459	725.891	687.244	552.24	685.865	-0.312738	0.000821527	0.00728484	ICK	23	25229377	25272669	-	3988	protein_coding	Bos taurus intestinal cell kinase (ICK), mRNA. [Source:RefSeq mRNA;Acc:NM_001098887]	Pkinase
ENSBTAG00000004329	1078.45	1061.1	1019.07	949.06	784.462	872.842	1052.87	868.788	0.277549	0.000827659	0.00733449	RELL1	6	56945688	57025931	-	2953	protein_coding	Bos taurus RELT like 1 (RELL1), mRNA. [Source:RefSeq mRNA;Acc:NM_001078098]	-
ENSBTAG00000002628	5861.99	6094.52	5895.19	5290.84	5444.19	5225.39	5950.57	5320.14	0.161438	0.000828782	0.00733973	SLC44A2	7	15097948	15130761	+	3980	protein_coding	Bos taurus solute carrier family 44 member 2 (SLC44A2), mRNA. [Source:RefSeq mRNA;Acc:NM_001098139]	-
ENSBTAG00000000623	792.689	767.861	781.821	979.422	889.121	941.779	780.79	936.774	-0.262536	0.000829777	0.00734382	-	21	22846025	22955571	-	3317	protein_coding	cytoplasmic polyadenylation element binding protein 1 [Source:NCBI gene;Acc:514174]	-
ENSBTAG00000021754	291.631	385.946	299.314	447.596	406.154	442.254	325.631	432.001	-0.407944	0.000832419	0.00736248	DUSP12	3	7851912	7861112	-	2445	protein_coding	dual specificity phosphatase 12 [Source:VGNC Symbol;Acc:VGNC:28251]	DSPc
ENSBTAG00000006688	866.086	871.653	858.902	1119.48	1074.43	941.779	865.547	1045.23	-0.272971	0.000833869	0.00737057	RPS6KL1	10	86158264	86174332	-	4296	protein_coding	Bos taurus ribosomal protein S6 kinase like 1 (RPS6KL1), mRNA. [Source:RefSeq mRNA;Acc:NM_001037472]	-
ENSBTAG00000034776	1720.43	1645.56	1687.77	1939.25	1873.3	2028.85	1684.59	1947.14	-0.208528	0.000836205	0.00738647	DDAH1	3	58618306	58775117	+	3884	protein_coding	Bos taurus dimethylarginine dimethylaminohydrolase 1 (DDAH1), mRNA. [Source:RefSeq mRNA;Acc:NM_001102201]	-
ENSBTAG00000004440	92.9697	72.5538	79.0831	38.1974	51.8494	45.6042	81.5355	45.217	0.850655	0.00084729	0.0074795	SLC15A1	12	75634639	75662955	-	2801	protein_coding	Bos taurus solute carrier family 15 member 1 (SLC15A1), mRNA. [Source:RefSeq mRNA;Acc:NM_001099378]	-
ENSBTAG00000010951	176.153	180.377	180.189	229.185	264.048	247.111	178.906	246.781	-0.464287	0.000848193	0.0074795	NHLRC3	12	23178045	23219416	-	2774	protein_coding	Bos taurus NHL repeat containing 3 (NHLRC3), mRNA. [Source:RefSeq mRNA;Acc:NM_001192100]	NHL
ENSBTAG00000054195	3853.84	4040.84	3865.06	4305.54	4419.68	4521.18	3919.91	4415.46	-0.17167	0.000848364	0.0074795	GPX1	22	50752499	50753719	+	960	protein_coding	Bos taurus glutathione peroxidase 1 (GPX1), mRNA. [Source:RefSeq mRNA;Acc:NM_174076]	GSHPx
ENSBTAG00000012241	364.05	361.761	331.348	500.484	430.158	431.649	352.386	454.097	-0.366127	0.000855626	0.00753722	POLD2	4	77190290	77200482	+	3172	protein_coding	Bos taurus DNA polymerase delta 2, accessory subunit (POLD2), mRNA. [Source:RefSeq mRNA;Acc:NM_174428]	-
ENSBTAG00000016331	550.968	546.169	580.61	720.854	668.281	668.154	559.249	685.763	-0.294447	0.000856005	0.00753722	ROGDI	25	3872510	3882364	-	1663	protein_coding	rogdi homolog [Source:VGNC Symbol;Acc:VGNC:34083]	-
ENSBTAG00000008269	181.046	185.415	205.216	134.181	136.345	126.207	190.559	132.244	0.526084	0.000864792	0.00760973	RNF149	11	6191651	6208758	-	1307	protein_coding	ring finger protein 149 [Source:VGNC Symbol;Acc:VGNC:34029]	-
ENSBTAG00000013391	852.386	863.591	774.814	716.937	645.237	683.002	830.264	681.725	0.284574	0.000868522	0.00763767	ANKH	20	58307527	58477497	+	3711	protein_coding	Bos taurus ANKH inorganic pyrophosphate transport regulator (ANKH), mRNA. [Source:RefSeq mRNA;Acc:NM_001109793]	-
ENSBTAG00000008884	300.439	292.23	340.358	248.773	201.637	237.566	311.009	229.325	0.44035	0.000869907	0.00764498	MAPRE3	11	72609654	72665036	-	1821	protein_coding	Bos taurus microtubule associated protein RP/EB family member 3 (MAPRE3), mRNA. [Source:RefSeq mRNA;Acc:NM_001075917]	CH
novel.24	22.5085	28.2154	39.041	12.7325	6.72122	10.6056	29.9216	10.0198	1.58044	0.000870835	0.00764694	-	1	73526038	73531290	-	1842	-	-	-
ENSBTAG00000002126	388.516	449.43	437.46	574.921	591.467	474.071	425.135	546.82	-0.364724	0.000871241	0.00764694	PFKFB2	16	4873072	4900640	+	4385	protein_coding	Bos taurus 6-phosphofructo-2-kinase/fructose-2,6-biphosphatase 2 (PFKFB2), mRNA. [Source:RefSeq mRNA;Acc:NM_174812]	-
ENSBTAG00000002528	4620.11	4342.14	4539.77	4909.84	5098.52	5206.3	4500.67	5071.55	-0.172141	0.000874878	0.00767398	EIF3A	26	39243366	39274462	-	4846	protein_coding	Bos taurus eukaryotic translation initiation factor 3 subunit A (EIF3A), mRNA. [Source:RefSeq mRNA;Acc:NM_001206314]	-
ENSBTAG00000000848	7520.76	7474.05	7438.82	8317.25	8168.2	8367.83	7477.87	8284.43	-0.147723	0.000877011	0.00768769	SNRNP200	11	2375182	2400447	-	6786	protein_coding	Bos taurus small nuclear ribonucleoprotein U5 subunit 200 (SNRNP200), mRNA. [Source:RefSeq mRNA;Acc:NM_001206163]	Sec63
ENSBTAG00000002473	25.4443	27.2077	16.0168	7.83537	6.72122	4.24225	22.8896	6.26628	1.86189	0.000877557	0.00768769	ANGPTL4	7	17005585	17012660	+	1915	protein_coding	Bos taurus angiopoietin like 4 (ANGPTL4), mRNA. [Source:RefSeq mRNA;Acc:NM_001046043]	Fibrinogen_C
ENSBTAG00000015139	58.7177	57.4384	64.0673	28.4032	32.6459	30.7563	60.0745	30.6018	0.972895	0.000879272	0.00769782	-	18	61501761	61507130	+	1960	protein_coding	cationic amino acid transporter 3 [Source:NCBI gene;Acc:789418]	-
ENSBTAG00000013769	706.57	785.999	681.716	570.023	610.671	585.43	724.762	588.708	0.299664	0.000879873	0.00769819	NECTIN3	1	55893616	56089185	+	2232	protein_coding	nectin cell adhesion molecule 3 [Source:NCBI gene;Acc:534360]	V-set
ENSBTAG00000014880	960.035	1122.57	1144.2	817.817	893.922	932.234	1075.6	881.324	0.287604	0.000884049	0.00772982	-	1	144225436	144234833	-	3875	protein_coding	-	V-set
ENSBTAG00000008967	2109.92	1984.14	1977.08	1769.81	1747.52	1761.59	2023.71	1759.64	0.201846	0.000885582	0.00773466	RAP1B	5	45157005	45200873	-	2905	protein_coding	Bos taurus RAP1B, member of RAS oncogene family (RAP1B), mRNA. [Source:RefSeq mRNA;Acc:NM_175824]	Ras
ENSBTAG00000032829	1014.84	1141.71	1069.12	1370.21	1164.69	1354.34	1075.23	1296.41	-0.269598	0.000886048	0.00773466	GHITM	28	39120246	39134155	+	2652	protein_coding	Bos taurus growth hormone inducible transmembrane protein (GHITM), mRNA. [Source:RefSeq mRNA;Acc:NM_001034052]	-
ENSBTAG00000001164	1197.84	1252.56	1094.15	1720.84	1274.15	1415.85	1181.52	1470.28	-0.315478	0.000886287	0.00773466	ACAD10	17	55349801	55448734	+	4556	protein_coding	Bos taurus acyl-CoA dehydrogenase family, member 10 (ACAD10), mRNA. [Source:RefSeq mRNA;Acc:NM_001192292]	APH
ENSBTAG00000012004	183.004	184.408	194.204	124.387	151.707	99.6928	187.205	125.262	0.576209	0.000892417	0.00778323	TGFB3	10	87237844	87271480	-	3453	protein_coding	transforming growth factor beta 3 [Source:VGNC Symbol;Acc:VGNC:35803]	TGFb_propeptide
ENSBTAG00000000824	556.84	544.153	586.616	696.369	673.082	692.547	562.536	687.333	-0.28893	0.000897567	0.00782319	TSEN54	19	56020690	56027838	-	2611	protein_coding	tRNA splicing endonuclease subunit 54 [Source:VGNC Symbol;Acc:VGNC:36412]	-
ENSBTAG00000017753	26075.6	26762.3	25433.7	23681.4	23430.2	23858.4	26090.5	23656.7	0.14129	0.000898308	0.0078247	APP	1	10231296	10543984	+	3870	protein_coding	amyloid beta precursor protein [Source:VGNC Symbol;Acc:VGNC:26038]	Kunitz_BPTI
ENSBTAG00000002090	514.759	521.984	536.564	415.275	428.238	416.801	524.436	420.104	0.319796	0.000906399	0.00789019	CPSF4	25	36959456	36971725	-	2847	protein_coding	Bos taurus cleavage and polyadenylation specific factor 4 (CPSF4), mRNA. [Source:RefSeq mRNA;Acc:NM_173942]	zf-CCHC
ENSBTAG00000013918	1805.57	1858.18	1886.98	2181.17	2084.54	2097.79	1850.25	2121.17	-0.197249	0.000907662	0.0078962	ADGRL3	6	77075369	77651502	+	4795	protein_coding	Bos taurus adhesion G protein-coupled receptor L3 (ADGRL3), mRNA. [Source:RefSeq mRNA;Acc:NM_181033]	7tm_2
ENSBTAG00000012397	579.348	606.63	598.629	836.426	610.671	862.237	594.869	769.778	-0.370963	0.00091294	0.00793711	DCK	6	86319005	86345274	+	2969	protein_coding	Bos taurus deoxycytidine kinase (DCK), mRNA. [Source:RefSeq mRNA;Acc:NM_001034573]	-
ENSBTAG00000004578	37.1879	37.2846	28.0294	19.5884	9.60174	7.42393	34.1673	12.2047	1.47913	0.000915384	0.00795134	LGI3	8	69462493	69468447	-	1647	protein_coding	leucine rich repeat LGI family member 3 [Source:VGNC Symbol;Acc:VGNC:30858]	-
ENSBTAG00000007851	538.246	578.415	439.462	447.596	314.937	391.347	518.707	384.627	0.43196	0.000915731	0.00795134	IL24	16	4681160	4687617	+	672	protein_coding	interleukin 24 [Source:VGNC Symbol;Acc:VGNC:30148]	-
ENSBTAG00000054697	94.927	86.6615	98.1031	53.8682	56.6503	55.1492	93.2305	55.2226	0.755547	0.000920039	0.00798371	-	3	93196003	93249188	-	2676	lncRNA	-	-
ENSBTAG00000013109	3069.96	3170.2	3251.42	2766.87	2784.5	2833.82	3163.86	2795.06	0.17885	0.000923612	0.00800968	STIM1	15	51012407	51216927	-	4428	protein_coding	stromal interaction molecule 1 [Source:VGNC Symbol;Acc:VGNC:35383]	SAM_2
ENSBTAG00000020018	630.237	614.692	627.659	500.484	458.003	547.25	624.196	501.912	0.315874	0.000925875	0.00802425	FRK	9	34593961	34691721	+	1545	protein_coding	fyn related Src family tyrosine kinase [Source:VGNC Symbol;Acc:VGNC:29112]	Pkinase_Tyr
ENSBTAG00000005198	259.337	278.123	264.278	205.679	207.398	171.811	267.246	194.962	0.452974	0.000930154	0.00805626	FGF1	7	53622273	53729308	-	4306	protein_coding	Bos taurus fibroblast growth factor 1 (FGF1), transcript variant 2, mRNA. [Source:RefSeq mRNA;Acc:NM_174055]	-
ENSBTAG00000016629	185.939	205.569	240.252	138.098	153.628	148.479	210.587	146.735	0.520871	0.000933875	0.00808173	ADCY9	25	3246956	3349173	-	4559	protein_coding	Bos taurus adenylate cyclase 9 (ADCY9), mRNA. [Source:RefSeq mRNA;Acc:NM_001205917]	Guanylate_cyc
ENSBTAG00000032821	3288.19	3322.36	2867.01	4420.13	3414.38	3643.03	3159.19	3825.85	-0.276253	0.000934367	0.00808173	SCEL	12	52683429	52808583	+	3438	protein_coding	Bos taurus sciellin (SCEL), mRNA. [Source:RefSeq mRNA;Acc:NM_001102332]	-
ENSBTAG00000017722	1237.97	1120.55	1205.27	1029.37	978.417	1004.35	1187.93	1004.05	0.242825	0.000934854	0.00808173	F5	16	37159073	37238306	-	6366	protein_coding	coagulation factor V [Source:VGNC Symbol;Acc:VGNC:28688]	F5_F8_type_C
ENSBTAG00000009034	4307.92	4372.37	4423.65	4944.12	4828.71	4865.86	4367.98	4879.56	-0.159808	0.000939059	0.008113	AP3D1	7	21413767	21447278	+	4949	protein_coding	Bos taurus adaptor related protein complex 3 subunit delta 1 (AP3D1), mRNA. [Source:RefSeq mRNA;Acc:NM_173998]	-
ENSBTAG00000001727	458.977	477.646	472.496	579.818	575.144	585.43	469.706	580.131	-0.304594	0.000940119	0.00811707	PRXL2B	16	50307835	50310990	-	852	protein_coding	Bos taurus peroxiredoxin like 2B (PRXL2B), mRNA. [Source:RefSeq mRNA;Acc:NM_001040598]	-
ENSBTAG00000016688	2428.96	2518.22	2002.1	2966.67	2531.02	2898.52	2316.43	2798.73	-0.272684	0.000942407	0.00813173	-	X	61885294	61886292	-	999	protein_coding	-	-
ENSBTAG00000018064	49.9101	56.4307	41.0431	84.2303	80.6546	93.3294	49.128	86.0714	-0.807963	0.000943409	0.00813502	FAM221A	4	72036169	72059949	-	1778	protein_coding	family with sequence similarity 221, member A [Source:NCBI gene;Acc:505226]	-
ENSBTAG00000013150	1672.48	1647.58	1604.69	1912.81	1840.65	1911.13	1641.58	1888.2	-0.201742	0.00094397	0.00813502	THOC5	17	68700997	68731933	-	2552	protein_coding	Bos taurus THO complex 5 (THOC5), mRNA. [Source:RefSeq mRNA;Acc:NM_001083716]	-
ENSBTAG00000001359	493.229	415.169	418.44	351.612	327.419	348.925	442.279	342.652	0.368941	0.000952234	0.00820112	B3GNT7	2	119174753	119179729	+	2412	protein_coding	UDP-GlcNAc:betaGal beta-1,3-N-acetylglucosaminyltransferase 7 [Source:VGNC Symbol;Acc:VGNC:26383]	Galactosyl_T
ENSBTAG00000018119	89.0552	117.9	135.142	69.5389	67.2122	69.9971	114.032	68.9161	0.726173	0.000958571	0.00825053	AOAH	4	60544208	60732292	+	3946	protein_coding	Bos taurus acyloxyacyl hydrolase (AOAH), mRNA. [Source:RefSeq mRNA;Acc:NM_001078096]	Lipase_GDSL
ENSBTAG00000003721	447.233	436.33	396.416	520.073	534.817	549.371	426.66	534.754	-0.32535	0.000960241	0.00825975	CHST1	15	75702165	75705849	-	2240	protein_coding	Bos taurus carbohydrate sulfotransferase 1 (CHST1), mRNA. [Source:RefSeq mRNA;Acc:NM_001083648]	Sulfotransfer_1
ENSBTAG00000006441	1857.44	1760.44	1772.86	1497.54	1588.13	1578.12	1796.91	1554.59	0.20915	0.000962199	0.00827143	ATP5PB	3	31846429	31863330	-	1219	protein_coding	Bos taurus ATP synthase peripheral stalk-membrane subunit b (ATP5PB), mRNA. [Source:RefSeq mRNA;Acc:NM_001038501]	-
ENSBTAG00000014026	365.029	406.1	359.378	325.168	279.411	237.566	376.835	280.715	0.422991	0.000969727	0.00833095	PAG1	14	44178038	44329953	-	3019	protein_coding	phosphoprotein membrane anchor with glycosphingolipid microdomains 1 [Source:VGNC Symbol;Acc:VGNC:32553]	-
ENSBTAG00000031184	42.081	44.3384	37.0389	67.5801	75.8537	80.6027	41.1528	74.6788	-0.858813	0.000972951	0.00835344	CDKN1C	29	48728420	48730918	+	1861	protein_coding	cyclin dependent kinase inhibitor 1C [Source:VGNC Symbol;Acc:VGNC:27144]	-
ENSBTAG00000020900	224.106	258.977	214.225	280.115	337.981	325.592	232.436	314.563	-0.436588	0.000975629	0.00837122	RPUSD4	29	29550484	29561927	-	3668	protein_coding	RNA pseudouridine synthase D4 [Source:VGNC Symbol;Acc:VGNC:34157]	-
ENSBTAG00000008406	192.79	240.838	208.219	152.79	154.588	144.236	213.949	150.538	0.50602	0.000979577	0.00839985	TREX1	22	51399388	51401262	-	1584	protein_coding	Bos taurus three prime repair exonuclease 1 (TREX1), mRNA. [Source:RefSeq mRNA;Acc:NM_174475]	-
ENSBTAG00000018046	1909.3	1792.68	1724.81	1534.75	1549.72	1594.02	1808.93	1559.5	0.214361	0.000982292	0.0084179	B3GNT2	11	60724002	60756539	+	2947	protein_coding	Bos taurus UDP-GlcNAc:betaGal beta-1,3-N-acetylglucosaminyltransferase 2 (B3GNT2), mRNA. [Source:RefSeq mRNA;Acc:NM_001102497]	Galactosyl_T
ENSBTAG00000052720	4799.2	4951.8	4870.12	5697.3	5133.09	5821.42	4873.7	5550.6	-0.187444	0.000987022	0.00845317	-	26	15208967	15215069	-	936	protein_coding	-	Mito_carr
ENSBTAG00000016656	1024.62	921.03	1036.09	761.99	894.882	794.361	993.914	817.078	0.282313	0.000991328	0.00848478	PARP14	1	67012287	67058498	+	5706	protein_coding	Bos taurus poly (ADP-ribose) polymerase family, member 14 (PARP14), mRNA. [Source:RefSeq mRNA;Acc:NM_001206538]	A1pp
ENSBTAG00000014166	896.424	801.115	790.831	667.966	657.719	719.061	829.456	681.582	0.284158	0.00100173	0.00856849	POLR1B	11	46252625	46274597	+	3965	protein_coding	Bos taurus RNA polymerase I subunit B (POLR1B), mRNA. [Source:RefSeq mRNA;Acc:NM_001100292]	RNA_pol_Rpb2_6
ENSBTAG00000006907	288.695	277.115	295.31	476.978	353.344	338.319	287.04	389.547	-0.441364	0.0010089	0.00862077	NEB	2	44434401	44651653	+	25931	protein_coding	nebulin [Source:VGNC Symbol;Acc:VGNC:31977]	-
ENSBTAG00000013215	100.799	108.831	112.118	74.436	70.0927	47.7253	107.249	64.0847	0.738512	0.00100909	0.00862077	MREG	2	103970393	104038722	-	1249	protein_coding	Bos taurus melanoregulin (MREG), mRNA. [Source:RefSeq mRNA;Acc:NM_001192953]	-
ENSBTAG00000030393	721.249	787.007	754.793	1172.37	891.041	828.299	754.35	963.903	-0.354348	0.00101608	0.00867505	RDH13	18	62337525	62355536	+	3975	protein_coding	retinol dehydrogenase 13 [Source:VGNC Symbol;Acc:VGNC:33842]	adh_short
ENSBTAG00000007975	44.0383	20.1538	40.0421	11.7531	11.5221	14.8479	34.7447	12.7077	1.45561	0.0010203	0.00870571	ALDH8A1	9	72977327	73001905	-	2329	protein_coding	Bos taurus aldehyde dehydrogenase 8 family member A1 (ALDH8A1), mRNA. [Source:RefSeq mRNA;Acc:NM_001075626]	Aldedh
ENSBTAG00000018037	628.28	611.669	603.634	695.389	771.98	779.513	614.527	748.961	-0.285012	0.00102152	0.00871074	PSKH1	18	35388066	35413319	+	3410	protein_coding	Bos taurus protein serine kinase H1 (PSKH1), mRNA. [Source:RefSeq mRNA;Acc:NM_001075413]	Pkinase
ENSBTAG00000020791	1761.53	1856.17	1723.81	2110.65	2086.46	1964.16	1780.5	2053.76	-0.206348	0.00102252	0.00871382	RAPGEF1	11	101696993	101834040	-	6059	protein_coding	Rap guanine nucleotide exchange factor 1 [Source:VGNC Symbol;Acc:VGNC:33722]	-
ENSBTAG00000017565	596.964	612.676	607.638	444.657	523.295	494.222	605.759	487.391	0.313568	0.00103331	0.0088004	SCFD1	21	41268558	41381665	+	2211	protein_coding	Bos taurus sec1 family domain containing 1 (SCFD1), mRNA. [Source:RefSeq mRNA;Acc:NM_001191365]	Sec1
ENSBTAG00000017551	236.828	217.661	257.27	296.765	313.977	340.44	237.253	317.061	-0.417415	0.00103474	0.0088071	DROSHA	20	41999320	42122009	+	4369	protein_coding	drosha ribonuclease III [Source:VGNC Symbol;Acc:VGNC:28211]	Ribonuclease_3
ENSBTAG00000011484	591.092	597.561	624.656	768.846	736.453	698.91	604.436	734.737	-0.282197	0.00104349	0.00887234	ZDHHC3	22	54204473	54261834	+	3366	protein_coding	Bos taurus zinc finger DHHC-type containing 3 (ZDHHC3), mRNA. [Source:RefSeq mRNA;Acc:NM_001075278]	-
ENSBTAG00000020378	4596.62	4586	4090.3	5274.19	4834.48	5103.42	4424.31	5070.69	-0.196653	0.00104369	0.00887234	DLG1	1	71513093	71780855	-	3381	protein_coding	discs large MAGUK scaffold protein 1 [Source:VGNC Symbol;Acc:VGNC:53531]	PDZ
ENSBTAG00000005685	180.068	161.231	190.2	103.819	143.066	109.238	177.166	118.707	0.576036	0.00104672	0.00889262	HSD11B2	18	35040304	35051023	+	2012	protein_coding	hydroxysteroid 11-beta dehydrogenase 2 [Source:VGNC Symbol;Acc:VGNC:29967]	adh_short
[truncated: 865 more rows]

## Sheet: Table S3
Table S3. The upregulated expressed genes in siANXA2-transfected cells compared to siCtrl-transfected cells after M.bovis infection
[truncated: 1,176 more rows]

[truncated: 4 more sheets: Table S4, Table S5, Table S6, Table S7]
